# Supplementary material for: ZONAB Regulates DNA Methylation, Mitochondrial Function, and Entry into Cell Senescence of Endothelial Cells
Source: Cells. 2026 May 31;15(11):1015. doi: 10.3390/cells15111015 (PMC13256303; doi:10.3390/cells15111015)
Supplement: Supplementary file 1 [file cells-15-01015-s001.zip]

Archive with 6 entries (4 files):
- cells-4213213-supplementary/
- cells-4213213-supplementary/Supplementary files/
- cells-4213213-supplementary/Supplementary files/Supplementary Figures.pdf
- cells-4213213-supplementary/Supplementary files/Table S1.xlsx
- cells-4213213-supplementary/Supplementary files/Table S2.xlsx
- cells-4213213-supplementary/Supplementary files/Table S3-S11.xlsx
