# Supplementary material for: ZONAB Regulates DNA Methylation, Mitochondrial Function, and Entry into Cell Senescence of Endothelial Cells
Source: Cells. 2026 May 31;15(11):1015. doi: 10.3390/cells15111015 (PMC13256303; doi:10.3390/cells15111015)
Supplement: Supplementary file 1 [file cells-15-01015-s001.zip › cells-4213213-supplementary/Supplementary files/Table S1.xlsx]

## Sheet: 198 genes zonab 2 fold 0.05 Ben
Transcripts Cluster Id	p (Corr)	p	Regulation	FC (abs)	FC	Log FC	genedescription	genesymbol	genbank	unigene	swissprot	entrezgene	probeset_id	GO_molecular_function
16751190	0.0309765	0.000285	down	9.77996	-9.77996	-3.28983	methyltransferaselike7A	METTL7A	AY358797	Hs.655369///Hs.655369///Hs.655369///Hs.655369///Hs.655369///Hs.655369///Hs.655369///Hs.655369///Hs.655369	Q9H8H3///Q9H8H3	25840	16751190	ENST00000548553 // GO:0008168 // methyltransferase activity // inferred from electronic annotation ///NM_014033 // GO:0008168 // methyltransferase activity // inferred from electronic annotation ///ENST00000332160 // GO:0008168 // methyltransferase activity // inferred from electronic annotation ///ENST00000547104 // GO:0008168 // methyltransferase activity // inferred from electronic annotation …
16826038	0.000934	6.28e-08	down	9.51456	-9.51456	-3.25014	coldshockdomainproteinApseudogene1	CSDAP1				440359	16826038
16755988	0.0242619	0.000154	down	7.49432	-7.49432	-2.9058	stabilin2	STAB2	AY311388	Hs.408249///Hs.408249///Hs.408249///Hs.408249///Hs.408249	Q8WWQ8///Q9UF98///Q8WWQ8///Q9UF98	55576	16755988	NM_017564 // GO:0005041 // low-density lipoprotein receptor activity // inferred from direct assay ///NM_017564 // GO:0005044 // scavenger receptor activity // inferred from direct assay ///NM_017564 // GO:0005540 // hyaluronic acid binding // inferred from sequence or structural similarity ///NM_017564 // GO:0015035 // protein disulfide oxidoreductase activity // non-traceable author statement /…
16976599	0.00330074	7.4e-07	down	6.77218	-6.77218	-2.75962	sulfotransferasefamily,cytosolic,1B,member1	SULT1B1	BC010895	Hs.129742///Hs.129742///Hs.129742///Hs.129742	O43704	27284	16976599	ENST00000310613 // GO:0004062 // aryl sulfotransferase activity // inferred from electronic annotation ///ENST00000310613 // GO:0008146 // sulfotransferase activity // inferred from direct assay ///NM_014465 // GO:0004062 // aryl sulfotransferase activity // inferred from electronic annotation ///NM_014465 // GO:0008146 // sulfotransferase activity // inferred from direct assay ///BC010895 // GO:…
16837938	0.0154242	4.84e-05	down	6.57734	-6.57734	-2.7175	integrin,beta4	ITGB4	X53587	Hs.632226///Hs.632226///Hs.632226///Hs.632226///Hs.632226///Hs.632226///Hs.632226///Hs.632226	Q59H46///Q2VP98///P16144///Q59H46///Q2VP98///P16144///Q59H46///Q2VP98///P16144///P16144///Q59H46///Q2VP98	3691	16837938	NM_001005619 // GO:0004872 // receptor activity // inferred from electronic annotation ///NM_001005619 // GO:0005102 // receptor binding // inferred from electronic annotation ///NM_001005619 // GO:0005515 // protein binding // inferred from physical interaction ///ENST00000339591 // GO:0004872 // receptor activity // inferred from electronic annotation ///ENST00000339591 // GO:0005102 // recepto…
17075776	0.00804711	7.86e-06	down	5.44657	-5.44657	-2.44535	PDZbindingkinase	PBK	AB027249	Hs.104741///Hs.104741///Hs.104741///Hs.104741///Hs.104741	Q96KB5///Q96KB5	55872	17075776	ENST00000301905 // GO:0004674 // protein serine/threonine kinase activity // traceable author statement ///ENST00000301905 // GO:0005515 // protein binding // inferred from physical interaction ///ENST00000301905 // GO:0005524 // ATP binding // non-traceable author statement ///NM_018492 // GO:0004674 // protein serine/threonine kinase activity // traceable author statement ///NM_018492 // GO:000…
16999180	0.0249569	0.000165	down	4.98737	-4.98737	-2.31828	lysyloxidase	LOX	AF039291|BC089436|BC074872|BC074820|M94054|AK298781|AK297709|AK316309|AK315873	Hs.102267///Hs.102267///Hs.102267///Hs.102267///Hs.102267///Hs.102267///Hs.102267///Hs.102267///Hs.102267///Hs.102267///Hs.102267///Hs.102267///Hs.102267///Hs.102267///Hs.102267///Hs.102267///Hs.102267///Hs.102267	P28300///P28300///P28300///P28300///P28300///P28300///B4DQF8///P28300///B4DN04///P28300///B7ZAJ4///B0AZT2	4015	16999180	NM_002317 // GO:0004720 // protein-lysine 6-oxidase activity // inferred from electronic annotation ///NM_002317 // GO:0005507 // copper ion binding // inferred from electronic annotation ///NM_002317 // GO:0005515 // protein binding // inferred from physical interaction ///ENST00000231004 // GO:0004720 // protein-lysine 6-oxidase activity // inferred from electronic annotation ///ENST00000231004…
16971712	0.0146289	4.04e-05	down	4.69636	-4.69636	-2.23154	guanylatecyclase1,soluble,alpha3	GUCY1A3	BC028384	Hs.24258///Hs.24258///Hs.24258///Hs.24258///Hs.24258///Hs.24258///Hs.24258///Hs.24258///Hs.24258///Hs.24258///Hs.24258///Hs.24258///Hs.24258///Hs.24258///Hs.24258///Hs.24258///Hs.24258///Hs.24258///Hs.24258	Q02108///Q02108///Q02108///Q02108///Q02108///Q02108///Q02108	2982	16971712	NM_000856 // GO:0004383 // guanylate cyclase activity // inferred from electronic annotation ///NM_000856 // GO:0004872 // receptor activity // traceable author statement ///NM_000856 // GO:0005525 // GTP binding // inferred from electronic annotation ///NM_000856 // GO:0020037 // heme binding // inferred from electronic annotation ///NM_001130682 // GO:0004383 // guanylate cyclase activity // in…
17083433	0.0166087	6.4e-05	down	4.66603	-4.66603	-2.2222	interleukin33	IL33	BC047085	Hs.731660///Hs.731660///Hs.731660///Hs.731660///Hs.731660///Hs.731660///Hs.731660///Hs.731660	B2R8L1///B2R8L1///B2R8L1///O95760///B2R8L1	90865	17083433	NM_033439 // GO:0005125 // cytokine activity // inferred from direct assay ///NM_033439 // GO:0005515 // protein binding // inferred from physical interaction ///ENST00000381434 // GO:0005125 // cytokine activity // inferred from direct assay ///ENST00000381434 // GO:0005515 // protein binding // inferred from physical interaction ///NM_001199640 // GO:0005125 // cytokine activity // inferred fro…
17059955	0.0167108	6.48e-05	down	4.6488	-4.6488	-2.21686	pyruvatedehydrogenasekinase,isozyme4	PDK4	BC040239	Hs.8364///Hs.8364///Hs.8364///Hs.8364///Hs.8364///Hs.8364///Hs.8364	Q53FG1///B3KU25///A4D1H4///Q16654///Q53FG1///B3KU25///A4D1H4	5166	17059955	NM_002612 // GO:0000155 // two-component sensor activity // inferred from electronic annotation ///NM_002612 // GO:0004672 // protein kinase activity // inferred from direct assay ///NM_002612 // GO:0004740 // pyruvate dehydrogenase (acetyl-transferring) kinase activity // inferred from electronic annotation ///NM_002612 // GO:0005524 // ATP binding // inferred from direct assay ///ENST0000000517…
17016499	0.0270381	0.000196	down	4.35412	-4.35412	-2.12238	histonecluster1,H1b	HIST1H1B	BC069101	Hs.131956///Hs.131956///Hs.131956	P16401	3009	17016499	NM_005322 // GO:0003677 // DNA binding // non-traceable author statement ///ENST00000331442 // GO:0003677 // DNA binding // non-traceable author statement ///BC069101 // GO:0003677 // DNA binding // non-traceable author statement
16792859	0.00129551	1.74e-07	down	3.77951	-3.77951	-1.9182	phosphorylase,glycogen,liver	PYGL	BC095850|BC110791|BC009895|BC082229|M14636|AF046785|AF066858|AK300580|BC065011|AK309333	Hs.282417///Hs.282417///Hs.282417///Hs.282417///Hs.282417///Hs.282417///Hs.282417///Hs.282417///Hs.282417///Hs.282417///Hs.282417///Hs.282417///Hs.282417///Hs.282417///Hs.282417///Hs.282417///Hs.282417///Hs.282417///Hs.282417	P06737///B2R825///P06737///B2R825///P06737///B2R825///P06737///B2R825///P06737///B2R825///P06737///B2R825///P06737///B2R825///P06737///B2R825///P06737///B2R825///B4DUB7///P06737///B2R825///Q6P1L4	5836	16792859	ENST00000216392 // GO:0002060 // purine base binding // inferred from direct assay ///ENST00000216392 // GO:0005524 // ATP binding // inferred from direct assay ///ENST00000216392 // GO:0005536 // glucose binding // non-traceable author statement ///ENST00000216392 // GO:0008144 // drug binding // inferred from direct assay ///ENST00000216392 // GO:0008184 // glycogen phosphorylase activity // no…
16730306	0.00206802	3.34e-07	down	3.74363	-3.74363	-1.90444	serine/arginine-richsplicingfactor8	SRSF8	BC057783	Hs.476680///Hs.703293///Hs.476680///Hs.703293///Hs.476680///Hs.703293	Q9BRL6///Q9BRL6	10929	16730306	NM_032102 // GO:0000166 // nucleotide binding // inferred from electronic annotation ///NM_032102 // GO:0003723 // RNA binding // inferred from electronic annotation ///ENST00000574685 // GO:0000166 // nucleotide binding // inferred from electronic annotation ///ENST00000574685 // GO:0003723 // RNA binding // inferred from electronic annotation ///BC057783 // GO:0000166 // nucleotide binding // i…
16959386	0.0174943	7.48e-05	down	3.67967	-3.67967	-1.87958	solutecarrierorganicaniontransporterfamily,member2A1	SLCO2A1	U70867|BC041140|BC051347|AK303550|AK309561	Hs.518270///Hs.518270///Hs.518270///Hs.518270///Hs.518270///Hs.518270///Hs.518270///Hs.518270///Hs.518270///Hs.518270///Hs.518270///Hs.518270///Hs.518270	Q92959///Q92959///Q92959///B7Z8J8	6578	16959386	NM_005630 // GO:0005319 // lipid transporter activity // traceable author statement ///NM_005630 // GO:0015132 // prostaglandin transmembrane transporter activity // inferred from electronic annotation ///ENST00000310926 // GO:0005319 // lipid transporter activity // traceable author statement ///ENST00000310926 // GO:0015132 // prostaglandin transmembrane transporter activity // inferred from el…
16778241	0.0407307	0.000579	down	3.64404	-3.64404	-1.86554	periostin,osteoblastspecificfactor	POSTN	D13666|BC106709|BC106710|AY140646|D13665|EU262883|AY918092|EU262885|EU262884|EU262886|AK304640|AK297914|AK021444	Hs.136348///Hs.721018///Hs.136348///Hs.721018///Hs.136348///Hs.721018///Hs.136348///Hs.721018///Hs.136348///Hs.721018///Hs.136348///Hs.721018///Hs.136348///Hs.721018///Hs.136348///Hs.721018///Hs.136348///Hs.721018///Hs.136348///Hs.721018///Hs.136348///Hs.721018///Hs.136348///Hs.721018///Hs.136348///Hs.721018///Hs.136348///Hs.721018///Hs.136348///Hs.721018///Hs.136348///Hs.721018///Hs.136348///Hs.…	D2KRH7///D2KRH7///D2KRH7///D2KRH7///Q15063///D2KRH7///Q15063///D2KRH7///Q15063///D2KRH7///Q15063///D2KRH7///Q15063///D2KRH7///C0IMJ1///D2KRH7///Q15063///D2KRH7///C0IMJ3///D2KRH7///C0IMJ2///D2KRH7///C0IMJ4///D2KRH7///B4E3A7///D2KRH7///B7Z4V4///D2KRH7	10631	16778241	NM_006475 // GO:0008201 // heparin binding // inferred from sequence or structural similarity ///ENST00000379747 // GO:0008201 // heparin binding // inferred from sequence or structural similarity ///NM_001135934 // GO:0008201 // heparin binding // inferred from sequence or structural similarity ///NM_001135935 // GO:0008201 // heparin binding // inferred from sequence or structural similarity //…
17110401	0.00599352	4.82e-06	down	3.58964	-3.58964	-1.84384	solutecarrierfamily9,subfamilyA(NHE7,cationprotonantiporter7),member7	SLC9A7		Hs.496057///Hs.496057	B3KPP8///B3KPP8	84679	17110401	NM_001257291 // GO:0005515 // protein binding // inferred from physical interaction ///NM_001257291 // GO:0015385 // sodium:hydrogen antiporter activity // inferred from direct assay ///NM_001257291 // GO:0015386 // potassium:hydrogen antiporter activity // inferred from direct assay ///NM_001257291 // GO:0042803 // protein homodimerization activity // traceable author statement ///NM_032591 // G…
16904278	0.000934	4.26e-08	down	3.48853	-3.48853	-1.80262	dipeptidyl-peptidase4	DPP4	BC065265|M74777|AB451339|M80536|AY429531|AY429532|AK314798	Hs.368912///Hs.368912///Hs.368912///Hs.368912///Hs.368912///Hs.368912///Hs.368912///Hs.368912///Hs.368912///Hs.368912///Hs.368912///Hs.368912///Hs.368912///Hs.368912///Hs.368912///Hs.368912///Hs.368912///Hs.368912	P27487///P27487///P27487///P27487///P27487	1803	16904278	NM_001935 // GO:0002020 // protease binding // inferred from physical interaction ///NM_001935 // GO:0004177 // aminopeptidase activity // inferred from electronic annotation ///NM_001935 // GO:0004252 // serine-type endopeptidase activity // inferred from electronic annotation ///NM_001935 // GO:0004872 // receptor activity // inferred from electronic annotation ///NM_001935 // GO:0005102 // rec…
17008515	0.0356585	0.000393	down	3.4203	-3.4203	-1.77412	translocaseofoutermitochondrialmembrane6homolog(yeast)|pricklehomolog4(Drosophila)	TOMM6|PRICKLE4	BC110459|BC027896|AK057184	Hs.715653///Hs.731633///Hs.715653///Hs.715653///Hs.731633///Hs.715653///Hs.731633///Hs.715653///Hs.715653///Hs.731633///Hs.715653///Hs.731633///Hs.715653///Hs.731633///Hs.715653///Hs.731633///Hs.715653///Hs.731633///Hs.715653///Hs.731633	Q2TBC4///Q2TBC4///Q2TBC4	100188893///29964	17008515	ENST00000335515 // GO:0003674 // molecular_function // no biological data available ///ENST00000335515 // GO:0008270 // zinc ion binding // inferred from electronic annotation ///NM_013397 // GO:0003674 // molecular_function // no biological data available ///NM_013397 // GO:0008270 // zinc ion binding // inferred from electronic annotation ///ENST00000458694 // GO:0003674 // molecular_function /…
16676183	0.00307952	6.21e-07	down	3.39795	-3.39795	-1.76466	ATPase,Ca++transporting,plasmamembrane4	ATP2B4	BC140774|BX537444|M83363|M25874|BC150293|AK292458|AK026443|BX647701|BX537745|AK307104	Hs.343522///Hs.343522///Hs.343522///Hs.343522///Hs.343522///Hs.343522///Hs.343522///Hs.343522///Hs.343522///Hs.343522///Hs.343522///Hs.343522///Hs.343522///Hs.343522///Hs.343522///Hs.343522///Hs.343522///Hs.343522///Hs.343522	Q68DH9///A1X4Q1///A1X4Q2///P23634///Q68DH9///A1X4Q1///A1X4Q2///P23634///B1APW5///Q68DH9///A1X4Q1///A1X4Q2///P23634///P23634///Q68DH9///A1X4Q1///A1X4Q2///P23634///P23634///Q68DH9///A1X4Q1///A1X4Q2///A7E2D8///A8K8U3///P23634	493	16676183	NM_001001396 // GO:0005388 // calcium-transporting ATPase activity // inferred from electronic annotation ///NM_001001396 // GO:0005515 // protein binding // inferred from physical interaction ///NM_001001396 // GO:0005516 // calmodulin binding // inferred from electronic annotation ///NM_001001396 // GO:0005524 // ATP binding // inferred from electronic annotation ///NM_001001396 // GO:0030165 /…
16962911	0.0295683	0.000252	down	3.26831	-3.26831	-1.70855	leucinerichrepeatcontaining15	LRRC15	BC101064	Hs.288467///Hs.288467///Hs.288467///Hs.288467///Hs.288467///Hs.288467	B3KWI4///B3KWI4///Q8TF66///B3KWI4	131578	16962911
16854540	0.00555195	3.36e-06	down	3.25333	-3.25333	-1.70192	UDP-Gal:betaGlcNAcbeta1,4-galactosyltransferase,polypeptide6	B4GALT6	AF097159	Hs.591063///Hs.591063///Hs.591063///Hs.591063///Hs.591063	Q59GB5///B2RBX9///Q9UBX8///Q59GB5///B2RBX9	9331	16854540	NM_004775 // GO:0008378 // galactosyltransferase activity // traceable author statement ///NM_004775 // GO:0008489 // UDP-galactose:glucosylceramide beta-1,4-galactosyltransferase activity // inferred from electronic annotation ///NM_004775 // GO:0016757 // transferase activity, transferring glycosyl groups // inferred from electronic annotation ///NM_004775 // GO:0046872 // metal ion binding // …
16851801	0.0208044	0.000108	down	3.24591	-3.24591	-1.69862	ringfingerprotein125,E3ubiquitinproteinligase	RNF125	BC012021	Hs.633703///Hs.633703///Hs.633703	Q96EQ8///Q96EQ8	54941	16851801	ENST00000217740 // GO:0004842 // ubiquitin-protein ligase activity // inferred from electronic annotation ///ENST00000217740 // GO:0008270 // zinc ion binding // inferred from electronic annotation ///NM_017831 // GO:0004842 // ubiquitin-protein ligase activity // inferred from electronic annotation ///NM_017831 // GO:0008270 // zinc ion binding // inferred from electronic annotation ///BC012021 …
17016403	0.0210017	0.00011	down	3.24262	-3.24262	-1.69716	histonecluster1,H3g|histonecluster1,H3f|histonecluster1,H3b|histonecluster1,H3h|histonecluster1,H3j|histonecluster1,H3i|histonecluster1,H3e|histonecluster1,H3c|histonecluster1,H3d|histonecluster1,H3a	HIST1H3G|HIST1H3F|HIST1H3B|HIST1H3H|HIST1H3J|HIST1H3I|HIST1H3E|HIST1H3C|HIST1H3D|HIST1H3A		Hs.247813///Hs.132854///Hs.247813///Hs.247814///Hs.248176///Hs.443021///Hs.484990///Hs.532144///Hs.533292///Hs.546315///Hs.586261///Hs.591778		8355///8968///8358///8357///8356///8354///8353///8352///8351///8350	17016403	ENST00000305910 // GO:0003677 // DNA binding // inferred from electronic annotation ///ENST00000305910 // GO:0005515 // protein binding // inferred from physical interaction
16965268	0.0331915	0.000329	down	3.20671	-3.20671	-1.68109		CD38	D84276|AK303169|BC007964|M34461|AK297592|D84277	Hs.479214///Hs.479214///Hs.479214///Hs.479214///Hs.479214///Hs.479214///Hs.479214///Hs.479214///Hs.479214///Hs.479214///Hs.479214///Hs.479214///Hs.479214	B2R880///P28907///B2R880///B4E006///P28907///B2R880///P28907///B2R880///B4DMR7///P28907///B2R880	952	16965268	NM_001775 // GO:0000166 // nucleotide binding // inferred from electronic annotation ///NM_001775 // GO:0003953 // NAD+ nucleosidase activity // inferred from electronic annotation ///NM_001775 // GO:0004872 // receptor activity // inferred from electronic annotation ///NM_001775 // GO:0016849 // phosphorus-oxygen lyase activity // inferred from electronic annotation ///ENST00000226279 // GO:0000…
16855781	0.00601761	5.12e-06	down	3.17993	-3.17993	-1.669	dermatansulfateepimerase-like	DSEL	AF480435	Hs.124673///Hs.124673///Hs.124673///Hs.124673///Hs.124673	Q9HAD7///Q8IZU8///Q8IZU8///Q9HAD7	92126	16855781	NM_032160 // GO:0008146 // sulfotransferase activity // inferred from electronic annotation ///NM_032160 // GO:0016853 // isomerase activity // inferred from electronic annotation ///ENST00000310045 // GO:0008146 // sulfotransferase activity // inferred from electronic annotation ///ENST00000310045 // GO:0016853 // isomerase activity // inferred from electronic annotation ///ENST00000572659 // GO…
16774053	0.0160176	5.69e-05	down	3.14853	-3.14853	-1.65468	cyclinA1	CCNA1	BC036346	Hs.417050///Hs.417050///Hs.417050///Hs.417050///Hs.417050///Hs.417050///Hs.417050///Hs.417050///Hs.417050///Hs.417050///Hs.417050	B2RAM9///P78396///B2RAM9///P78396///P78396///B2RAM9	8900	16774053	NM_003914 // GO:0005515 // protein binding // inferred from physical interaction ///NM_003914 // GO:0019901 // protein kinase binding // inferred from electronic annotation ///NM_001111045 // GO:0005515 // protein binding // inferred from physical interaction ///NM_001111045 // GO:0019901 // protein kinase binding // inferred from electronic annotation ///ENST00000418263 // GO:0005515 // protein …
17081829	0.023463	0.000142	down	3.14768	-3.14768	-1.65429	solutecarrierfamily45,member4	SLC45A4	BC157840	Hs.372492///Hs.372492///Hs.372492///Hs.372492///Hs.372492///Hs.372492	Q5BKX6///B2RXG1	57210	17081829
17108605	0.000991	8.88e-08	down	3.13276	-3.13276	-1.64744	vesicle-associatedmembraneprotein7	VAMP7	BC056141|AK295605|AK297385|AK293525|X92396	Hs.24167///Hs.24167///Hs.24167///Hs.24167///Hs.24167///Hs.24167///Hs.24167///Hs.24167///Hs.24167///Hs.24167///Hs.24167///Hs.24167///Hs.24167///Hs.24167///Hs.24167///Hs.24167	B2R6P4///B2R6P4///B2R6P4///B2R6P4///B2R6P4///P51809///B2R6P4///B4DIH9///P51809///B4DMB4///P51809///B4DE96///P51809///P51809	6845	17108605	NM_005638 // GO:0005515 // protein binding // inferred from physical interaction ///ENST00000286448 // GO:0005515 // protein binding // inferred from physical interaction ///NM_001185183 // GO:0005515 // protein binding // inferred from physical interaction ///NR_033714 // GO:0005515 // protein binding // inferred from physical interaction ///NR_033715 // GO:0005515 // protein binding // inferred…
16837348	0.0310886	0.000288	down	3.1095	-3.1095	-1.63668	mitogen-activatedproteinkinasekinase6	MAP2K6	U39657	Hs.463978///Hs.463978///Hs.463978	A8K3Y2///P52564///P52564///A8K3Y2	5608	16837348	NM_002758 // GO:0004674 // protein serine/threonine kinase activity // inferred from electronic annotation ///NM_002758 // GO:0004708 // MAP kinase kinase activity // traceable author statement ///NM_002758 // GO:0004713 // protein tyrosine kinase activity // inferred from electronic annotation ///NM_002758 // GO:0005524 // ATP binding // inferred from electronic annotation ///NM_002758 // GO:001…
17116684	0.00105404	1.18e-07	down	3.10878	-3.10878	-1.63635	vesicle-associatedmembraneprotein7	VAMP7	BC056141	Hs.24167///Hs.24167///Hs.24167///Hs.24167///Hs.24167///Hs.24167///Hs.24167///Hs.24167///Hs.24167///Hs.24167///Hs.24167///Hs.24167	B2R6P4///B2R6P4///B2R6P4///B2R6P4///B2R6P4///P51809///B2R6P4	6845	17116684	NM_005638 // GO:0005515 // protein binding // inferred from physical interaction ///ENST00000286448 // GO:0005515 // protein binding // inferred from physical interaction ///NM_001185183 // GO:0005515 // protein binding // inferred from physical interaction ///NR_033714 // GO:0005515 // protein binding // inferred from physical interaction ///NR_033715 // GO:0005515 // protein binding // inferred…
16996722	0.00555394	3.76e-06	down	3.10875	-3.10875	-1.63634	centromereproteinK	CENPK	BC008504|AF315941|BC005400|AY033646	Hs.529778///Hs.529778///Hs.529778///Hs.529778///Hs.529778///Hs.529778///Hs.529778///Hs.529778///Hs.529778///Hs.529778///Hs.529778///Hs.529778///Hs.529778///Hs.529778///Hs.529778///Hs.529778///Hs.529778///Hs.529778///Hs.529778///Hs.529778///Hs.529778	Q9BS16///Q9BS16///Q9BS16///Q9BS16///Q9BS16///Q9BS16	64105	16996722
16688665	0.00399377	1.34e-06	down	3.10703	-3.10703	-1.63554	phosphatidylinositolglycananchorbiosynthesis,classK	PIGK	AF022913	Hs.178305///Hs.178305///Hs.178305///Hs.178305///Hs.178305///Hs.178305///Hs.178305///Hs.178305	Q92643///Q92643	10026	16688665	NM_005482 // GO:0003923 // GPI-anchor transamidase activity // inferred from mutant phenotype ///NM_005482 // GO:0003923 // GPI-anchor transamidase activity // traceable author statement ///NM_005482 // GO:0004197 // cysteine-type endopeptidase activity // inferred from electronic annotation ///NM_005482 // GO:0005515 // protein binding // inferred from physical interaction ///NM_005482 // GO:003…
16795943	0.0353577	0.000388	down	3.0995	-3.0995	-1.63204	tandemC2domains,nuclear	TC2N	BC040503	Hs.510262///Hs.510262///Hs.510262///Hs.510262///Hs.510262///Hs.510262///Hs.510262///Hs.510262///Hs.510262	Q8N9U0///Q8N9U0///Q8N9U0///Q8N9U0	123036	16795943
17108931	0.00599352	4.83e-06	down	3.09807	-3.09807	-1.63137	haloaciddehalogenase-likehydrolasedomaincontaining1	HDHD1	BC012494	Hs.185910///Hs.185910///Hs.185910///Hs.185910///Hs.185910///Hs.185910///Hs.185910///Hs.185910///Hs.185910///Hs.185910///Hs.185910	Q08623///Q08623///Q08623///Q08623	8226	17108931	NM_001135565 // GO:0003674 // molecular_function // no biological data available ///NM_001135565 // GO:0016791 // phosphatase activity // inferred from electronic annotation ///NM_001135565 // GO:0046872 // metal ion binding // inferred from electronic annotation ///NM_012080 // GO:0003674 // molecular_function // no biological data available ///NM_012080 // GO:0016791 // phosphatase activity // …
16938133	0.0375868	0.000468	down	3.05402	-3.05402	-1.61071	UDP-N-acetyl-alpha-D-galactosamine:polypeptideN-acetylgalactosaminyltransferase-like2	GALNTL2	AL831925	Hs.411308///Hs.411308///Hs.411308///Hs.411308///Hs.411308	Q8N3T1///Q8N3T1	117248	16938133	ENST00000339732 // GO:0004653 // polypeptide N-acetylgalactosaminyltransferase activity // inferred from electronic annotation ///ENST00000339732 // GO:0030246 // carbohydrate binding // inferred from electronic annotation ///NM_054110 // GO:0004653 // polypeptide N-acetylgalactosaminyltransferase activity // inferred from electronic annotation ///NM_054110 // GO:0030246 // carbohydrate binding /…
17005858	0.0470025	0.00084	down	3.03241	-3.03241	-1.60046	histonecluster1,H2ai|histonecluster1,H2ah|histonecluster1,H2ag|histonecluster1,H2am|histonecluster1,H2al|histonecluster1,H2ak	HIST1H2AI|HIST1H2AH|HIST1H2AG|HIST1H2AM|HIST1H2AL|HIST1H2AK	BC112254	Hs.534035///Hs.51011///Hs.134999///Hs.233568///Hs.352225///Hs.534035///Hs.734717///Hs.534035	P68431///P0C0S8///A4FTV9	8329///85235///8969///8336///8332///8330	17005858	ENST00000358739 // GO:0003677 // DNA binding // non-traceable author statement ///ENST00000358739 // GO:0003677 // DNA binding // inferred from electronic annotation ///ENST00000358739 // GO:0019899 // enzyme binding // inferred from physical interaction
17098698	0.0226959	0.000131	down	3.01586	-3.01586	-1.59257	familywithsequencesimilarity102,memberA	FAM102A	BC137087|BC137088|AK074108	Hs.535972///Hs.535972///Hs.535972///Hs.535972///Hs.535972///Hs.535972///Hs.535972///Hs.535972///Hs.535972///Hs.535972///Hs.535972///Hs.535972///Hs.535972	Q69Z06///Q5T9C2///Q69Z06///Q5T9C2///Q69Z06///Q5T9C2	399665	17098698
16908197	0.0239102	0.000151	down	2.96368	-2.96368	-1.56739	insulin-likegrowthfactorbindingprotein5	IGFBP5	AF055033	Hs.607212///Hs.607212///Hs.607212///Hs.607212	Q96HT5///Q8WV97///P24593///Q96HT5///Q8WV97	3488	16908197	ENST00000233813 // GO:0001968 // fibronectin binding // inferred from electronic annotation ///ENST00000233813 // GO:0005515 // protein binding // inferred from physical interaction ///ENST00000233813 // GO:0031994 // insulin-like growth factor I binding // inferred from physical interaction ///NM_000599 // GO:0001968 // fibronectin binding // inferred from electronic annotation ///NM_000599 // G…
16979515	0.0226959	0.000131	down	2.96121	-2.96121	-1.56619	cyclinA2	CCNA2	AK291931	Hs.58974///Hs.58974///Hs.58974	P20248///P20248	890	16979515	NM_001237 // GO:0005515 // protein binding // inferred from physical interaction ///NM_001237 // GO:0019901 // protein kinase binding // inferred from electronic annotation ///ENST00000274026 // GO:0005515 // protein binding // inferred from physical interaction ///ENST00000274026 // GO:0019901 // protein kinase binding // inferred from electronic annotation ///AK291931 // GO:0005515 // protein b…
16793750	0.00599437	4.97e-06	down	2.95031	-2.95031	-1.56087	sphingosine-1-phosphatephosphatase1	SGPP1	BC063839	Hs.24678///Hs.24678///Hs.24678	Q9BX95///Q9BX95	81537	16793750	NM_030791 // GO:0042392 // sphingosine-1-phosphate phosphatase activity // inferred from electronic annotation ///ENST00000247225 // GO:0042392 // sphingosine-1-phosphate phosphatase activity // inferred from electronic annotation ///BC063839 // GO:0042392 // sphingosine-1-phosphate phosphatase activity // inferred from electronic annotation
16913681	0.0210079	0.000111	down	2.93418	-2.93418	-1.55296	familywithsequencesimilarity83,memberD	FAM83D	AK303860	Hs.726442///Hs.726442///Hs.726442///Hs.726442	Q9H4H8///Q9H4H8	81610	16913681
16663514	0.0282356	0.000218	down	2.93037	-2.93037	-1.55108	celldivisioncycle20homolog(S.cerevisiae)	CDC20	AK303844	Hs.524947///Hs.524947///Hs.524947///Hs.524947///Hs.524947///Hs.524947///Hs.524947	Q12834///B4E1H5///Q12834	991	16663514	ENST00000372462 // GO:0005515 // protein binding // inferred from physical interaction ///ENST00000372462 // GO:0008022 // protein C-terminus binding // inferred from physical interaction ///ENST00000372462 // GO:0019899 // enzyme binding // inferred from physical interaction ///NM_001255 // GO:0005515 // protein binding // inferred from physical interaction ///NM_001255 // GO:0008022 // protein …
17016360	0.0193516	9.1e-05	down	2.92322	-2.92322	-1.54756	histonecluster1,H4b|histonecluster2,H4b|histonecluster4,H4|histonecluster2,H4a|histonecluster1,H4l|histonecluster1,H4e|histonecluster1,H4h|histonecluster1,H4c|histonecluster1,H4j|histonecluster1,H4k|histonecluster1,H4f|histonecluster1,H4d|histonecluster1,H4a|histonecluster1,H4i	HIST1H4B|HIST2H4B|HIST4H4|HIST2H4A|HIST1H4L|HIST1H4E|HIST1H4H|HIST1H4C|HIST1H4J|HIST1H4K|HIST1H4F|HIST1H4D|HIST1H4A|HIST1H4I	BC069467	Hs.143080///Hs.46423///Hs.55468///Hs.143080///Hs.247816///Hs.248172///Hs.248178///Hs.248179///Hs.278483///Hs.528055///Hs.533295///Hs.591790///Hs.655235///Hs.662174///Hs.706635///Hs.718935///Hs.143080	P62805	8366///554313///121504///8370///8368///8367///8365///8364///8363///8362///8361///8360///8359///8294	17016360	ENST00000377364 // GO:0003677 // DNA binding // traceable author statement ///ENST00000377364 // GO:0005515 // protein binding // inferred from physical interaction
16894402	0.0136815	2.15e-05	down	2.89199	-2.89199	-1.53206	ornithinedecarboxylase1	ODC1	AK292352	Hs.467701///Hs.467701///Hs.467701///Hs.467701///Hs.467701///Hs.467701///Hs.467701	P11926///Q53TU3	4953	16894402	ENST00000234111 // GO:0004586 // ornithine decarboxylase activity // traceable author statement ///ENST00000405333 // GO:0004586 // ornithine decarboxylase activity // traceable author statement ///NM_002539 // GO:0004586 // ornithine decarboxylase activity // traceable author statement ///AK292352 // GO:0004586 // ornithine decarboxylase activity // traceable author statement ///ENST00000537630 …
17053455	0.00401003	1.53e-06	down	2.87251	-2.87251	-1.52231	nitricoxidesynthase3(endothelialcell)	NOS3	BC063294|AK292928|AF400594|BC069465|M93718|M95296|AK300390|AK302686|DQ256130|DQ256131|DQ256129	Hs.647092///Hs.647092///Hs.647092///Hs.647092///Hs.647092///Hs.647092///Hs.647092///Hs.647092///Hs.647092///Hs.647092///Hs.647092///Hs.647092///Hs.647092///Hs.647092///Hs.647092///Hs.647092///Hs.647092///Hs.647092///Hs.647092///Hs.647092///Hs.647092///Hs.647092///Hs.647092///Hs.647092///Hs.647092	P29474///P29474///P29474///P29474///P29474///P29474///P29474///B7Z6I9///P29474///B7Z7Z3///P29474///A0S0A7///P29474///A0S0A6	4846	17053455	NM_000603 // GO:0003785 // actin monomer binding // inferred from physical interaction ///NM_000603 // GO:0004517 // nitric-oxide synthase activity // inferred from direct assay ///NM_000603 // GO:0005515 // protein binding // inferred from physical interaction ///NM_000603 // GO:0005516 // calmodulin binding // inferred from electronic annotation ///NM_000603 // GO:0010181 // FMN binding // non-…
16989636	0.0143292	2.93e-05	down	2.85544	-2.85544	-1.51371	kinesinfamilymember20A	KIF20A	BC012999|AF153329|AF070672|AK296879	Hs.718626///Hs.718626///Hs.718626///Hs.718626///Hs.718626///Hs.718626///Hs.718626///Hs.718626///Hs.718626///Hs.718626///Hs.718626///Hs.718626	O95235///O95235///O95235///B4DL79	10112	16989636	NM_005733 // GO:0003777 // microtubule motor activity // inferred from electronic annotation ///NM_005733 // GO:0005215 // transporter activity // traceable author statement ///NM_005733 // GO:0005524 // ATP binding // inferred from electronic annotation ///NM_005733 // GO:0019901 // protein kinase binding // inferred from physical interaction ///ENST00000394894 // GO:0003777 // microtubule motor…
16979389	0.0200405	9.88e-05	down	2.85023	-2.85023	-1.51108	MAD2mitoticarrestdeficient-like1(yeast)	MAD2L1	BC005945	Hs.591697///Hs.591697///Hs.591697///Hs.591697///Hs.591697///Hs.591697///Hs.591697	Q13257///Q13257	4085	16979389	ENST00000296509 // GO:0005515 // protein binding // inferred from physical interaction ///ENST00000296509 // GO:0042803 // protein homodimerization activity // inferred from physical interaction ///NM_002358 // GO:0005515 // protein binding // inferred from physical interaction ///NM_002358 // GO:0042803 // protein homodimerization activity // inferred from physical interaction ///BC005945 // GO:…
16887702	0.000934	6.01e-08	down	2.77973	-2.77973	-1.47494	integrin,alpha6	ITGA6	AK296496|BC136455|BC136456|AK294436|BX537483|AK311695	Hs.133397///Hs.133397///Hs.133397///Hs.133397///Hs.133397///Hs.133397///Hs.133397///Hs.133397///Hs.133397///Hs.133397///Hs.133397///Hs.133397///Hs.133397///Hs.133397///Hs.133397///Hs.133397///Hs.133397///Hs.133397///Hs.133397///Hs.133397///Hs.133397	P23229///P23229///P23229///P23229///P23229///P23229	3655	16887702	ENST00000264107 // GO:0004872 // receptor activity // inferred from electronic annotation ///ENST00000264107 // GO:0005515 // protein binding // inferred from physical interaction ///NM_000210 // GO:0004872 // receptor activity // inferred from electronic annotation ///NM_000210 // GO:0005515 // protein binding // inferred from physical interaction ///NM_001079818 // GO:0004872 // receptor activi…
17105206	0.0156143	5.06e-05	down	2.75422	-2.75422	-1.46164	kelch-like4(Drosophila)	KLHL4	BC161675	Hs.49075///Hs.49075///Hs.49075///Hs.49075///Hs.49075	Q9C0H6///Q9H955///B3KPK3///Q8N3U5///Q9C0H6///Q9H955///B3KPK3///Q8N3U5///A5PKX1///Q9C0H6///Q9H955///B3KPK3///Q8N3U5	56062	17105206	NM_019117 // GO:0003674 // molecular_function // no biological data available ///NM_019117 // GO:0003779 // actin binding // inferred from electronic annotation ///ENST00000373119 // GO:0003674 // molecular_function // no biological data available ///ENST00000373119 // GO:0003779 // actin binding // inferred from electronic annotation ///NM_057162 // GO:0003674 // molecular_function // no biologi…
16793225	0.023463	0.000143	down	2.74756	-2.74756	-1.45815	discs,large(Drosophila)homolog-associatedprotein5	DLGAP5	AB076695	Hs.77695///Hs.77695///Hs.77695///Hs.77695///Hs.77695///Hs.77695	Q15398///Q86T11///Q15398///Q86T11///Q15398///Q86T11	9787	16793225	NM_014750 // GO:0004721 // phosphoprotein phosphatase activity // inferred from direct assay ///NM_014750 // GO:0005515 // protein binding // inferred from physical interaction ///NM_001146015 // GO:0004721 // phosphoprotein phosphatase activity // inferred from direct assay ///NM_001146015 // GO:0005515 // protein binding // inferred from physical interaction ///ENST00000247191 // GO:0004721 // …
16817017	0.0291204	0.000239	down	2.74549	-2.74549	-1.45706	polo-likekinase1	PLK1	BC002369|AK303263|BC003002|BC014846|L19559|U01038|AB084459|AB209179	Hs.592049///Hs.592049///Hs.592049///Hs.592049///Hs.592049///Hs.592049///Hs.592049///Hs.592049///Hs.592049///Hs.592049///Hs.592049///Hs.592049///Hs.592049///Hs.592049///Hs.592049///Hs.592049///Hs.592049///Hs.592049///Hs.592049	P53350///B2R841///P53350///B2R841///B4E083///P53350///B2R841///P53350///B2R841///P53350///B2R841///P53350///B2R841///P53350///B2R841///Q58A51///P53350///B2R841///Q59GD0///P53350///B2R841	5347	16817017	ENST00000300093 // GO:0004672 // protein kinase activity // inferred from direct assay ///ENST00000300093 // GO:0004674 // protein serine/threonine kinase activity // inferred from direct assay ///ENST00000300093 // GO:0004674 // protein serine/threonine kinase activity // inferred from electronic annotation ///ENST00000300093 // GO:0004674 // protein serine/threonine kinase activity // inferred …
17016369	0.0160176	5.69e-05	down	2.72847	-2.72847	-1.44809	histonecluster1,H2bb	HIST1H2BB	BC096728	Hs.553494///Hs.553494///Hs.553494	P33778	3018	17016369	NM_021062 // GO:0003677 // DNA binding // non-traceable author statement ///ENST00000357905 // GO:0003677 // DNA binding // non-traceable author statement ///BC096728 // GO:0003677 // DNA binding // non-traceable author statement
16801557	0.0425355	0.000633	down	2.71644	-2.71644	-1.44172	cyclinB2	CCNB2	AB020981|AF002822|BC105086|BC105112|AF087910|CR533527|BT019458|AM851054	Hs.194698///Hs.194698///Hs.194698///Hs.194698///Hs.194698///Hs.194698///Hs.194698///Hs.194698///Hs.194698///Hs.194698///Hs.194698///Hs.194698///Hs.194698	O95067///Q53HG9///O95067///Q53HG9///O95067///O95067///Q53HG9///O95067///Q53HG9///Q7Z4Z4///O95067///Q53HG9///O95067///Q5U0M0///H1UBN3	9133	16801557	NM_004701 // GO:0019901 // protein kinase binding // inferred from electronic annotation ///ENST00000288207 // GO:0019901 // protein kinase binding // inferred from electronic annotation ///AB020981 // GO:0019901 // protein kinase binding // inferred from electronic annotation ///AF002822 // GO:0019901 // protein kinase binding // inferred from electronic annotation ///BC105086 // GO:0019901 // p…
17064210	0.0193247	8.92e-05	down	2.66849	-2.66849	-1.41603	zincfingerprotein467	ZNF467	BC052625	Hs.726477///Hs.726477///Hs.726477	Q7Z7K2	168544	17064210	ENST00000302017 // GO:0003677 // DNA binding // inferred from electronic annotation ///ENST00000302017 // GO:0008270 // zinc ion binding // inferred from electronic annotation ///NM_207336 // GO:0003677 // DNA binding // inferred from electronic annotation ///NM_207336 // GO:0008270 // zinc ion binding // inferred from electronic annotation ///BC052625 // GO:0003677 // DNA binding // inferred fro…
16901755	0.0270381	0.000196	down	2.65193	-2.65193	-1.40704	buddinguninhibitedbybenzimidazoles1homolog(yeast)	BUB1	AK291221|AF053305|AF047471|AK302418|AF043294|AF046078|BC028201|AK023540	Hs.469649///Hs.469649///Hs.469649///Hs.469649///Hs.469649///Hs.469649///Hs.469649///Hs.469649///Hs.469649///Hs.469649///Hs.469649///Hs.469649///Hs.469649///Hs.469649///Hs.469649///Hs.469649///Hs.469649///Hs.469649///Hs.469649///Hs.469649	A0JLU2///A8K5A6///O43683///O43683///A0JLU2///O43683///B4DYG2///O43683///O43683///O43683///O43683	699	16901755	NM_004336 // GO:0004672 // protein kinase activity // traceable author statement ///NM_004336 // GO:0004674 // protein serine/threonine kinase activity // inferred from electronic annotation ///NM_004336 // GO:0005515 // protein binding // inferred from physical interaction ///NM_004336 // GO:0005524 // ATP binding // inferred from electronic annotation ///ENST00000302759 // GO:0004672 // protein…
16707551	0.0370514	0.000436	down	2.64941	-2.64941	-1.40567	centrosomalprotein55kDa	CEP55	AY788918	Hs.14559///Hs.14559///Hs.14559///Hs.14559///Hs.14559///Hs.14559///Hs.14559	Q53EZ4///Q53EZ4///Q53EZ4	55165	16707551
16844312	0.0441094	0.000736	down	2.64223	-2.64223	-1.40176	topoisomerase(DNA)IIalpha170kDa	TOP2A	BC140791|J04088|AF285157|AF285158|AF285159	Hs.156346///Hs.156346///Hs.156346///Hs.156346///Hs.156346///Hs.156346///Hs.156346///Hs.156346///Hs.156346///Hs.156346	P11388///P11388///P11388///P11388///P11388	7153	16844312	NM_001067 // GO:0003677 // DNA binding // inferred from direct assay ///NM_001067 // GO:0003682 // chromatin binding // inferred from direct assay ///NM_001067 // GO:0003918 // DNA topoisomerase (ATP-hydrolyzing) activity // inferred from direct assay ///NM_001067 // GO:0005080 // protein kinase C binding // inferred from physical interaction ///NM_001067 // GO:0005515 // protein binding // infer…
16697544	0.0439218	0.000724	down	2.63469	-2.63469	-1.39763	asp(abnormalspindle)homolog,microcephalyassociated(Drosophila)	ASPM	AF509326	Hs.121028///Hs.121028///Hs.121028///Hs.121028///Hs.121028///Hs.121028///Hs.121028	B3KWI2///B3KM85///Q8IZT6///B3KWI2///B3KM85///Q8IZT6///Q8IZT6///B3KWI2///B3KM85	259266	16697544	NM_018136 // GO:0005516 // calmodulin binding // inferred from electronic annotation ///ENST00000367409 // GO:0005516 // calmodulin binding // inferred from electronic annotation ///NM_001206846 // GO:0005516 // calmodulin binding // inferred from electronic annotation ///ENST00000294732 // GO:0005516 // calmodulin binding // inferred from electronic annotation ///AF509326 // GO:0005516 // calmod…
16677425	0.0200405	0.0001	down	2.63464	-2.63464	-1.3976	centromereproteinF,350/400kDa(mitosin)	CENPF	U19769|U30872	Hs.497741///Hs.497741///Hs.497741///Hs.497741///Hs.497741///Hs.497741///Hs.497741	P49454///P49454///P49454	1063	16677425	NM_016343 // GO:0003682 // chromatin binding // non-traceable author statement ///NM_016343 // GO:0005515 // protein binding // inferred from physical interaction ///NM_016343 // GO:0008022 // protein C-terminus binding // inferred from physical interaction ///NM_016343 // GO:0008134 // transcription factor binding // inferred from physical interaction ///NM_016343 // GO:0042803 // protein homodi…
16836492	0.0137318	2.44e-05	down	2.6276	-2.6276	-1.39374	prolinerich11	PRR11	BC008669	Hs.631750///Hs.631750///Hs.631750	Q96HE9///Q96HE9	55771	16836492
16677407	0.029245	0.000242	down	2.62427	-2.62427	-1.39191	SETandMYNDdomaincontaining2	SMYD2	BC049367	Hs.66170///Hs.66170///Hs.66170///Hs.66170///Hs.66170///Hs.66170///Hs.66170	Q9NRG4///Q05C86///Q9NRG4///Q05C86	56950	16677407	NM_020197 // GO:0000993 // RNA polymerase II core binding // inferred from sequence or structural similarity ///NM_020197 // GO:0002039 // p53 binding // inferred from physical interaction ///NM_020197 // GO:0005515 // protein binding // inferred from physical interaction ///NM_020197 // GO:0008270 // zinc ion binding // inferred from electronic annotation ///NM_020197 // GO:0016279 // protein-ly…
16707468	0.0177549	7.84e-05	down	2.60151	-2.60151	-1.37935	kinesinfamilymember11	KIF11	U37426	Hs.8878///Hs.8878///Hs.8878	P52732///Q59GZ5///B2RAM6///P52732///Q59GZ5///B2RAM6	3832	16707468	NM_004523 // GO:0003777 // microtubule motor activity // inferred from electronic annotation ///NM_004523 // GO:0005524 // ATP binding // inferred from electronic annotation ///NM_004523 // GO:0008017 // microtubule binding // inferred from electronic annotation ///NM_004523 // GO:0019901 // protein kinase binding // inferred from physical interaction ///ENST00000260731 // GO:0003777 // microtubu…
16742086	0.0216902	0.000116	down	2.59605	-2.59605	-1.37632	phosphoglucomutase2-like1	PGM2L1	BC059360	Hs.26612///Hs.26612///Hs.26612///Hs.26612	Q6PCE3///Q6PCE3	283209	16742086	NM_173582 // GO:0004614 // phosphoglucomutase activity // not recorded ///NM_173582 // GO:0047933 // glucose-1,6-bisphosphate synthase activity // inferred from direct assay ///ENST00000298198 // GO:0004614 // phosphoglucomutase activity // not recorded ///ENST00000298198 // GO:0047933 // glucose-1,6-bisphosphate synthase activity // inferred from direct assay ///BC059360 // GO:0004614 // phospho…
16826160	0.0189187	8.69e-05	down	2.57752	-2.57752	-1.36598	SHCSH2-domainbindingprotein1	SHCBP1	BC030699	Hs.123253///Hs.123253///Hs.123253///Hs.123253///Hs.123253///Hs.123253	Q8NEM2///B2RDX0///Q8NEM2///B2RDX0	79801	16826160	ENST00000303383 // GO:0042169 // SH2 domain binding // inferred from electronic annotation ///NM_024745 // GO:0042169 // SH2 domain binding // inferred from electronic annotation ///BC030699 // GO:0042169 // SH2 domain binding // inferred from electronic annotation ///ENST00000566016 // GO:0042169 // SH2 domain binding // inferred from electronic annotation ///ENST00000565887 // GO:0042169 // SH2…
16828550	0.0174943	7.54e-05	down	2.55873	-2.55873	-1.35543	ADAMmetallopeptidasewiththrombospondintype1motif,18	ADAMTS18	BC063283	Hs.188746///Hs.188746///Hs.188746///Hs.188746	Q8TE60///Q2VYF7///Q6ZN25///Q8TE60///Q2VYF7///Q6ZN25	170692	16828550	NM_199355 // GO:0004222 // metalloendopeptidase activity // inferred from electronic annotation ///NM_199355 // GO:0008270 // zinc ion binding // inferred from electronic annotation ///ENST00000282849 // GO:0004222 // metalloendopeptidase activity // inferred from electronic annotation ///ENST00000282849 // GO:0008270 // zinc ion binding // inferred from electronic annotation ///BC063283 // GO:00…
16697695	0.020452	0.000105	down	2.55381	-2.55381	-1.35265	kinesinfamilymember14	KIF14	BC113742	Hs.3104///Hs.3104///Hs.3104	Q15058///Q15058	9928	16697695	NM_014875 // GO:0003777 // microtubule motor activity // inferred from electronic annotation ///NM_014875 // GO:0005515 // protein binding // inferred from physical interaction ///NM_014875 // GO:0005524 // ATP binding // inferred from electronic annotation ///ENST00000367350 // GO:0003777 // microtubule motor activity // inferred from electronic annotation ///ENST00000367350 // GO:0005515 // pro…
16960114	0.0290246	0.000228	down	2.51402	-2.51402	-1.33	procollagen-lysine,2-oxoglutarate5-dioxygenase2	PLOD2	U84573|BC037169|AK295084|AK125700|BX537521|BC016834	Hs.477866///Hs.477866///Hs.477866///Hs.477866///Hs.477866///Hs.477866///Hs.477866///Hs.477866///Hs.477866///Hs.477866///Hs.477866///Hs.477866///Hs.477866///Hs.477866///Hs.477866///Hs.477866	O00469///O00469///O00469///O00469///B4DHG3///B3KWS3///Q96AR9	5352	16960114	NM_182943 // GO:0005506 // iron ion binding // inferred from electronic annotation ///NM_182943 // GO:0008475 // procollagen-lysine 5-dioxygenase activity // inferred from electronic annotation ///NM_182943 // GO:0016702 // oxidoreductase activity, acting on single donors with incorporation of molecular oxygen, incorporation of two atoms of oxygen // inferred from electronic annotation ///NM_1829…
16970074	0.0407307	0.000585	down	2.50441	-2.50441	-1.32447	smallnucleolarRNA,H/ACAbox24	SNORA24				677809	16970074
17110404	0.0146289	3.08e-05	down	2.50358	-2.50358	-1.324	solutecarrierfamily9,subfamilyA(NHE7,cationprotonantiporter7),member7	SLC9A7	AF298591	Hs.496057///Hs.496057///Hs.496057///Hs.496057	B3KPP8///B3KPP8///Q96T83///B3KPP8	84679	17110404	NM_001257291 // GO:0005515 // protein binding // inferred from physical interaction ///NM_001257291 // GO:0015385 // sodium:hydrogen antiporter activity // inferred from direct assay ///NM_001257291 // GO:0015386 // potassium:hydrogen antiporter activity // inferred from direct assay ///NM_001257291 // GO:0042803 // protein homodimerization activity // traceable author statement ///NM_032591 // G…
16696785	0.0255463	0.000176	down	2.49873	-2.49873	-1.32119	quinoneoxidoreductase-likeprotein2pseudogene|SEC16homologB(S.cerevisiae)	LOC730102|SEC16B	BX538051	Hs.733192///Hs.733192		730102	16696785
16798919	0.0137318	2.45e-05	down	2.49666	-2.49666	-1.32	RhoGTPaseactivatingprotein11A	ARHGAP11A	BC063444	Hs.591130///Hs.591130///Hs.591130///Hs.591130///Hs.591130///Hs.591130	Q6P4F7///Q6P4F7	9824	16798919	ENST00000361627 // GO:0005096 // GTPase activator activity // inferred from electronic annotation ///NM_014783 // GO:0005096 // GTPase activator activity // inferred from electronic annotation ///NM_199357 // GO:0005096 // GTPase activator activity // inferred from electronic annotation ///ENST00000567348 // GO:0005096 // GTPase activator activity // inferred from electronic annotation ///BC06344…
16784299	0.0371894	0.000452	down	2.47967	-2.47967	-1.31015	cyclin-dependentkinaseinhibitor3	CDKN3	U02681|L25876|L27711|EF560750|AY257474|BT019451|AF213036|AF213039|AF213041|CR407666|AF213033|BC064965|AY257475|AF213046|AF213053|AF213045|AF213038|AF213042|AF213044|AF213047|AF213048|AF213050|AF213052|AF213049|AF213035|AK293265|AF213040|AF213051|AY257476|BC103633	Hs.84113///Hs.84113///Hs.84113///Hs.84113///Hs.84113///Hs.84113///Hs.84113///Hs.84113///Hs.84113///Hs.84113///Hs.84113///Hs.84113///Hs.84113///Hs.84113///Hs.84113///Hs.84113///Hs.84113///Hs.84113///Hs.84113///Hs.84113///Hs.84113///Hs.84113///Hs.84113///Hs.84113///Hs.84113///Hs.84113///Hs.84113///Hs.84113///Hs.84113///Hs.84113///Hs.84113///Hs.84113///Hs.84113///Hs.84113///Hs.84113///Hs.84113///Hs.…	Q16667///Q16667///Q16667///Q16667///Q16667///Q16667///Q16667///Q16667///Q16667///Q16667///Q16667///Q16667///Q86SK8///Q16667///Q16667///Q9C048///Q16667///Q16667///Q9BPV5///Q16667///Q9BPV5///Q9C045///Q9C043///Q16667///Q9BY34///B7Z1E2///Q9C050///Q9C044///Q86SK7///Q3SYQ4	1033	16784299	NM_005192 // GO:0004722 // protein serine/threonine phosphatase activity // inferred from direct assay ///NM_005192 // GO:0004725 // protein tyrosine phosphatase activity // inferred from direct assay ///NM_005192 // GO:0005515 // protein binding // inferred from physical interaction ///NM_005192 // GO:0008138 // protein tyrosine/serine/threonine phosphatase activity // traceable author statement…
16913957	0.0325358	0.000316	down	2.46531	-2.46531	-1.30177	v-mybmyeloblastosisviraloncogenehomolog(avian)-like2	MYBL2	BC007585	Hs.179718///Hs.179718///Hs.179718///Hs.179718	Q53F07///P10244///P10244///Q53F07	4605	16913957	NM_002466 // GO:0003677 // DNA binding // inferred from electronic annotation ///NM_002466 // GO:0003700 // sequence-specific DNA binding transcription factor activity // traceable author statement ///ENST00000217026 // GO:0003677 // DNA binding // inferred from electronic annotation ///ENST00000217026 // GO:0003700 // sequence-specific DNA binding transcription factor activity // traceable autho…
16692636	0.0299862	0.000268	down	2.46236	-2.46236	-1.30004	histonecluster2,H2ab	HIST2H2AB		Hs.664173///Hs.664173		317772	16692636	NM_175065 // GO:0003677 // DNA binding // inferred from electronic annotation ///ENST00000331128 // GO:0003677 // DNA binding // inferred from electronic annotation
16965346	0.031611	0.000297	down	2.45324	-2.45324	-1.29469	non-SMCcondensinIcomplex,subunitG	NCAPG	BC101476|BC068467|AF331796|AB013299|AF235023|BC000827	Hs.567567///Hs.567567///Hs.567567///Hs.567567///Hs.567567///Hs.567567///Hs.567567///Hs.567567///Hs.567567///Hs.567567///Hs.567567///Hs.567567	Q9BPX3///Q9BPX3///Q6NUR1///Q9BPX3///Q9BPX3///Q9BPX3///Q9BPX3///Q9BPX3	64151	16965346	NM_022346 // GO:0005515 // protein binding // inferred from physical interaction ///ENST00000251496 // GO:0005515 // protein binding // inferred from physical interaction ///BC101476 // GO:0005515 // protein binding // inferred from physical interaction ///BC068467 // GO:0005515 // protein binding // inferred from physical interaction ///AF331796 // GO:0005515 // protein binding // inferred from …
16662648	0.0481379	0.00088	down	2.44821	-2.44821	-1.29173	celldivisioncycleassociated8	CDCA8	BC001651	Hs.524571///Hs.524571///Hs.524571///Hs.524571///Hs.524571	Q53HL2///Q53HL2///Q53HL2	55143	16662648	NM_001256875 // GO:0005515 // protein binding // inferred from physical interaction ///ENST00000373055 // GO:0005515 // protein binding // inferred from physical interaction ///NM_018101 // GO:0005515 // protein binding // inferred from physical interaction ///ENST00000327331 // GO:0005515 // protein binding // inferred from physical interaction ///BC001651 // GO:0005515 // protein binding // inf…
17043760	0.0499587	0.00095	down	2.43863	-2.43863	-1.28607	ADP-ribosylationfactor-like4A	ARL4A	U73960	Hs.245540///Hs.245540///Hs.245540///Hs.245540///Hs.245540///Hs.245540///Hs.245540///Hs.245540///Hs.245540///Hs.245540///Hs.245540	P40617	10124	17043760	NM_005738 // GO:0005515 // protein binding // inferred from physical interaction ///NM_005738 // GO:0005525 // GTP binding // inferred from direct assay ///NM_001195396 // GO:0005515 // protein binding // inferred from physical interaction ///NM_001195396 // GO:0005525 // GTP binding // inferred from direct assay ///ENST00000396663 // GO:0005515 // protein binding // inferred from physical intera…
16702836	0.0146289	3.85e-05	down	2.43665	-2.43665	-1.2849	mannosereceptor,Ctype1	MRC1	DQ663787	Hs.75182///Hs.75182///Hs.75182///Hs.75182	P22897///Q0Z8D6///P22897	4360	16702836	NM_002438 // GO:0004872 // receptor activity // inferred from direct assay ///NM_002438 // GO:0005537 // mannose binding // traceable author statement ///ENST00000239761 // GO:0004872 // receptor activity // inferred from direct assay ///ENST00000239761 // GO:0005537 // mannose binding // traceable author statement ///ENST00000569591 // GO:0004872 // receptor activity // inferred from direct assa…
16688386	0.0427762	0.000643	down	2.43614	-2.43614	-1.28459	DEPdomaincontaining1	DEPDC1	AB281187	Hs.445098///Hs.445098///Hs.445098///Hs.445098///Hs.445098///Hs.445098///Hs.445098///Hs.445098	Q5TB30///Q9NXA5///Q5TB30///Q9NXA5///Q5TB30///Q9NXA5	55635	16688386	NM_001114120 // GO:0005096 // GTPase activator activity // inferred from electronic annotation ///NM_001114120 // GO:0005515 // protein binding // inferred from physical interaction ///ENST00000456315 // GO:0005096 // GTPase activator activity // inferred from electronic annotation ///ENST00000456315 // GO:0005515 // protein binding // inferred from physical interaction ///ENST00000370966 // GO:0…
17010544	0.0358455	0.000396	down	2.43191	-2.43191	-1.28209	SH3domainbindingglutamicacid-richproteinlike2	SH3BGRL2	AF340151	Hs.740525///Hs.740525///Hs.740525	Q9UJC5///Q9UJC5	83699	17010544	NM_031469 // GO:0017124 // SH3 domain binding // inferred from electronic annotation ///ENST00000369838 // GO:0017124 // SH3 domain binding // inferred from electronic annotation ///AF340151 // GO:0017124 // SH3 domain binding // inferred from electronic annotation
16702881	0.0160176	5.62e-05	down	2.43138	-2.43138	-1.28177	mannosereceptor,Ctype1	MRC1	J05550	Hs.75182///Hs.75182///Hs.75182///Hs.75182	P22897///P22897	4360	16702881	NM_002438 // GO:0004872 // receptor activity // inferred from direct assay ///NM_002438 // GO:0005537 // mannose binding // traceable author statement ///ENST00000239761 // GO:0004872 // receptor activity // inferred from direct assay ///ENST00000239761 // GO:0005537 // mannose binding // traceable author statement ///ENST00000569591 // GO:0004872 // receptor activity // inferred from direct assa…
16670387	0.0439218	0.00073	down	2.41137	-2.41137	-1.26985	histonecluster2,H3d|histonecluster2,H3a|histonecluster2,H3c	HIST2H3D|HIST2H3A|HIST2H3C	BC074969	Hs.647745///Hs.706618///Hs.712062///Hs.647745///Hs.706618///Hs.712062///Hs.706618///Hs.647745///Hs.647745///Hs.706618///Hs.712062///Hs.647745///Hs.706618	Q71DI3	653604///333932///126961	16670387	ENST00000369158 // GO:0003677 // DNA binding // inferred from electronic annotation ///ENST00000369158 // GO:0005515 // protein binding // inferred from physical interaction ///ENST00000403683 // GO:0003677 // DNA binding // inferred from electronic annotation ///ENST00000403683 // GO:0005515 // protein binding // inferred from physical interaction ///ENST00000331491 // GO:0003677 // DNA binding …
16692616	0.0439218	0.00073	down	2.41103	-2.41103	-1.26965	histonecluster2,H3d|histonecluster2,H3a|histonecluster2,H3c	HIST2H3D|HIST2H3A|HIST2H3C	BC074969	Hs.647745///Hs.706618///Hs.712062///Hs.647745///Hs.706618///Hs.712062///Hs.706618///Hs.647745///Hs.647745///Hs.706618///Hs.712062///Hs.647745///Hs.706618	Q71DI3	653604///333932///126961	16692616	ENST00000369158 // GO:0003677 // DNA binding // inferred from electronic annotation ///ENST00000369158 // GO:0005515 // protein binding // inferred from physical interaction ///ENST00000403683 // GO:0003677 // DNA binding // inferred from electronic annotation ///ENST00000403683 // GO:0005515 // protein binding // inferred from physical interaction ///ENST00000331491 // GO:0003677 // DNA binding …
16952782	0.00436503	1.97e-06	down	2.40498	-2.40498	-1.26602	transmembraneprotein158(gene/pseudogene)	TMEM158	AF438313	Hs.740403///Hs.740403///Hs.740403	Q8WZ71///Q8WZ71	25907	16952782
16729064	0.0226959	0.000132	down	2.40272	-2.40272	-1.26467	solutecarrierorganicaniontransporterfamily,member2B1	SLCO2B1	BC041095|AB026256|AF205073|AK294503|AK290234|AK304783|AK300134|AK302492|AK296079|AK127289|AL833466	Hs.7884///Hs.7884///Hs.7884///Hs.7884///Hs.7884///Hs.7884///Hs.7884///Hs.7884///Hs.7884///Hs.7884///Hs.7884///Hs.7884///Hs.7884///Hs.7884///Hs.7884///Hs.7884///Hs.7884///Hs.7884///Hs.7884///Hs.7884///Hs.7884///Hs.7884///Hs.7884///Hs.7884///Hs.7884///Hs.7884///Hs.7884///Hs.7884///Hs.7884///Hs.7884	O94956///C7BWB7///O94956///C7BWB7///O94956///C7BWB7///O94956///C7BWB7///O94956///C7BWB7///O94956///B4DGA9///A8K2G9///O94956///C7BWB7///B4E3M3///B4DTB0///O94956///C7BWB7///B4DYL5///O94956///C7BWB7///B4DJH3///O94956///C7BWB7///Q658P4	11309	16729064	NM_007256 // GO:0008514 // organic anion transmembrane transporter activity // inferred from direct assay ///NM_007256 // GO:0015347 // sodium-independent organic anion transmembrane transporter activity // inferred from direct assay ///NM_001145211 // GO:0008514 // organic anion transmembrane transporter activity // inferred from direct assay ///NM_001145211 // GO:0015347 // sodium-independent o…
16692632	0.0401735	0.000558	down	2.39607	-2.39607	-1.26067	histonecluster2,H2be	HIST2H2BE	AK289725	Hs.2178///Hs.2178///Hs.2178	Q16778///Q16778	8349	16692632	NM_003528 // GO:0003677 // DNA binding // non-traceable author statement ///ENST00000369155 // GO:0003677 // DNA binding // non-traceable author statement ///AK289725 // GO:0003677 // DNA binding // non-traceable author statement
16830789	0.0142243	2.74e-05	down	2.38919	-2.38919	-1.25652	chromodomainhelicaseDNAbindingprotein3	CHD3	U91543|AK296937|AK296725|AF006515|AK125928	Hs.25601///Hs.25601///Hs.25601///Hs.25601///Hs.25601///Hs.25601///Hs.25601///Hs.25601///Hs.25601///Hs.25601///Hs.25601///Hs.25601///Hs.25601///Hs.25601///Hs.25601///Hs.25601///Hs.25601	Q2TAZ1///Q12873///Q12873///B4DLC6///Q2TAZ1///Q12873///B4DKV1///Q2TAZ1///Q12873///Q12873///B3KWV4	1107	16830789	ENST00000358181 // GO:0003677 // DNA binding // inferred from electronic annotation ///ENST00000358181 // GO:0004003 // ATP-dependent DNA helicase activity // traceable author statement ///ENST00000358181 // GO:0004386 // helicase activity // non-traceable author statement ///ENST00000358181 // GO:0005515 // protein binding // inferred from physical interaction ///ENST00000358181 // GO:0005524 //…
16726081	0.0403022	0.000562	down	2.38716	-2.38716	-1.2553	retinoicacidreceptorresponder(tazaroteneinduced)3	RARRES3	BC009678	Hs.17466///Hs.17466///Hs.17466///Hs.17466///Hs.17466///Hs.17466	Q9UL19///Q9UL19	5920	16726081	NM_004585 // GO:0004623 // phospholipase A2 activity // inferred from direct assay ///ENST00000255688 // GO:0004623 // phospholipase A2 activity // inferred from direct assay ///BC009678 // GO:0004623 // phospholipase A2 activity // inferred from direct assay ///ENST00000354445 // GO:0004623 // phospholipase A2 activity // inferred from direct assay ///ENST00000537871 // GO:0004623 // phospholipa…
16852312	0.0421953	0.000625	down	2.37766	-2.37766	-1.24954	spindleandkinetochoreassociatedcomplexsubunit1	SKA1	BC015706|AK303464	Hs.134726///Hs.134726///Hs.134726///Hs.134726///Hs.134726///Hs.134726///Hs.134726///Hs.134726///Hs.134726///Hs.134726///Hs.134726///Hs.134726	Q96BD8///Q96BD8///Q96BD8///Q96BD8	220134	16852312	NM_001039535 // GO:0005515 // protein binding // inferred from physical interaction ///NM_001039535 // GO:0008017 // microtubule binding // inferred from direct assay ///ENST00000398452 // GO:0005515 // protein binding // inferred from physical interaction ///ENST00000398452 // GO:0008017 // microtubule binding // inferred from direct assay ///NM_145060 // GO:0005515 // protein binding // inferre…
16985599	0.0200405	9.83e-05	down	2.37762	-2.37762	-1.24952	cyclinB1	CCNB1	BC006510|AK289431|BT020128|AM851053	Hs.23960///Hs.23960///Hs.23960///Hs.23960///Hs.23960///Hs.23960///Hs.23960///Hs.23960///Hs.23960///Hs.23960///Hs.23960///Hs.23960	P14635///Q9BWV0///Q9BWU9///Q9BPX9///Q9BWU8///Q9BWU7///A8K066///Q9BWV0///Q9BWU9///Q9BPX9///Q9BWU8///Q9BWU7///P14635///Q5TZP9///Q9BWV0///Q9BWU9///Q9BPX9///Q9BWU8///Q9BWU7///P14635///H1UBN2	891	16985599	NM_031966 // GO:0005113 // patched binding // inferred from physical interaction ///NM_031966 // GO:0005515 // protein binding // inferred from physical interaction ///NM_031966 // GO:0019901 // protein kinase binding // inferred from electronic annotation ///NM_031966 // GO:0019901 // protein kinase binding // inferred from physical interaction ///NM_031966 // GO:0035173 // histone kinase activi…
16813342	0.0398896	0.00055	down	2.37422	-2.37422	-1.24745	proteinregulatorofcytokinesis1	PRC1	AF044588|BC005140|BC003138|AK297117|AK304094	Hs.366401///Hs.366401///Hs.366401///Hs.366401///Hs.366401///Hs.366401///Hs.366401///Hs.366401///Hs.366401///Hs.366401///Hs.366401///Hs.366401///Hs.366401///Hs.366401///Hs.366401///Hs.366401///Hs.366401///Hs.366401///Hs.366401///Hs.366401///Hs.366401///Hs.366401///Hs.366401///Hs.366401///Hs.366401	O43663///O43663///O43663///O43663///B4E238	9055	16813342	ENST00000361188 // GO:0005515 // protein binding // inferred from physical interaction ///ENST00000361188 // GO:0019901 // protein kinase binding // inferred from physical interaction ///ENST00000361188 // GO:0042802 // identical protein binding // inferred from physical interaction ///NM_003981 // GO:0005515 // protein binding // inferred from physical interaction ///NM_003981 // GO:0019901 // p…
17016372	0.0167879	6.55e-05	down	2.37384	-2.37384	-1.24722	histonecluster1,H1c	HIST1H1C	AK290947	Hs.7644///Hs.7644///Hs.7644	P16403///A8K4I2///P16403	3006	17016372	NM_005319 // GO:0003677 // DNA binding // non-traceable author statement ///ENST00000343677 // GO:0003677 // DNA binding // non-traceable author statement ///AK290947 // GO:0003677 // DNA binding // non-traceable author statement
17115996	0.0150885	4.37e-05	down	2.37144	-2.37144	-1.24576	keratin18pseudogene10	KRT18P10					17115996
16912379	0.0272057	0.000201	down	2.3702	-2.3702	-1.24501		TPX2	AF287265	Hs.244580///Hs.244580///Hs.244580///Hs.244580	Q9ULW0///B3KM90///Q96FC3///Q643R0///Q96RR5	22974	16912379	NM_012112 // GO:0005515 // protein binding // inferred from physical interaction ///NM_012112 // GO:0005524 // ATP binding // traceable author statement ///NM_012112 // GO:0005525 // GTP binding // traceable author statement ///NM_012112 // GO:0019901 // protein kinase binding // inferred from physical interaction ///ENST00000300403 // GO:0005515 // protein binding // inferred from physical inter…
17016383	0.0429339	0.000653	down	2.36438	-2.36438	-1.24146	histonecluster1,H4d|histonecluster2,H4b|histonecluster4,H4|histonecluster2,H4a|histonecluster1,H4l|histonecluster1,H4e|histonecluster1,H4b|histonecluster1,H4h|histonecluster1,H4c|histonecluster1,H4j|histonecluster1,H4k|histonecluster1,H4f|histonecluster1,H4a|histonecluster1,H4i	HIST1H4D|HIST2H4B|HIST4H4|HIST2H4A|HIST1H4L|HIST1H4E|HIST1H4B|HIST1H4H|HIST1H4C|HIST1H4J|HIST1H4K|HIST1H4F|HIST1H4A|HIST1H4I	BC128104	Hs.248179///Hs.46423///Hs.55468///Hs.143080///Hs.247816///Hs.248172///Hs.248178///Hs.248179///Hs.278483///Hs.528055///Hs.533295///Hs.591790///Hs.655235///Hs.662174///Hs.706635///Hs.718935///Hs.248179	P62805///P62805	8360///554313///121504///8370///8368///8367///8366///8365///8364///8363///8362///8361///8359///8294	17016383	ENST00000340756 // GO:0003677 // DNA binding // traceable author statement ///ENST00000340756 // GO:0005515 // protein binding // inferred from physical interaction
16799793	0.0364804	0.000422	down	2.36423	-2.36423	-1.24137	nucleolarandspindleassociatedprotein1	NUSAP1	AF290612|AF090915|BC024772|BC001308|BC012887|AF305711|AK290879|AK293168|BC011008	Hs.615092///Hs.615092///Hs.615092///Hs.615092///Hs.615092///Hs.615092///Hs.615092///Hs.615092///Hs.615092///Hs.615092///Hs.615092///Hs.615092///Hs.615092///Hs.615092///Hs.615092///Hs.615092///Hs.615092///Hs.615092///Hs.615092///Hs.615092///Hs.615092///Hs.615092///Hs.615092///Hs.615092///Hs.615092///Hs.615092///Hs.615092	Q9BXS6///Q9BXS6///Q9BXS6///Q9BXS6///Q9BXS6///Q9BXS6///Q9BXS6///Q9BXS6///Q9BXS6///Q9BXS6///Q9BXS6///A8K4B4///Q9BXS6///B4DDF1///Q9BXS6	51203	16799793	NM_016359 // GO:0003677 // DNA binding // inferred from electronic annotation ///NM_018454 // GO:0003677 // DNA binding // inferred from electronic annotation ///NM_001243142 // GO:0003677 // DNA binding // inferred from electronic annotation ///NM_001243143 // GO:0003677 // DNA binding // inferred from electronic annotation ///ENST00000414849 // GO:0003677 // DNA binding // inferred from electro…
16748496	0.0407307	0.000585	down	2.35853	-2.35853	-1.23789			AK127712		Q9H0S4///Q9H4E3///Q53GJ1///A4UCU0		16748496
16979225	0.0160176	5.51e-05	down	2.35205	-2.35205	-1.23392	protease,serine,12(neurotrypsin,motopsin)	PRSS12	BC007761	Hs.445857///Hs.445857///Hs.445857///Hs.445857///Hs.445857	P56730///Q96I80///P56730	8492	16979225	ENST00000296498 // GO:0004252 // serine-type endopeptidase activity // inferred from electronic annotation ///ENST00000296498 // GO:0005044 // scavenger receptor activity // inferred from electronic annotation ///ENST00000296498 // GO:0008236 // serine-type peptidase activity // traceable author statement ///NM_003619 // GO:0004252 // serine-type endopeptidase activity // inferred from electronic…
16887589	0.0331915	0.000329	down	2.34331	-2.34331	-1.22855	cytochromebreductase1	CYBRD1	BC065290|AK301485|AK291731	Hs.221941///Hs.221941///Hs.221941///Hs.221941///Hs.221941///Hs.221941///Hs.221941///Hs.221941///Hs.221941///Hs.221941///Hs.221941///Hs.221941///Hs.221941	Q53TN4///Q53TN4///Q53TN4///Q53TN4///B4DWD7///Q53TN4///Q53TN4	79901	16887589	ENST00000321348 // GO:0000293 // ferric-chelate reductase activity // inferred from direct assay ///ENST00000321348 // GO:0016722 // oxidoreductase activity, oxidizing metal ions // traceable author statement ///ENST00000321348 // GO:0046872 // metal ion binding // inferred from electronic annotation ///NM_024843 // GO:0000293 // ferric-chelate reductase activity // inferred from direct assay ///…
17021049	0.0248501	0.000164	down	2.33905	-2.33905	-1.22592	highmobilitygroupnucleosomalbindingdomain3	HMGN3	AK124181	Hs.77558///Hs.77558///Hs.77558///Hs.77558///Hs.77558///Hs.77558///Hs.77558	Q15651	9324	17021049	NM_001201362 // GO:0003677 // DNA binding // inferred from electronic annotation ///NM_001201362 // GO:0003682 // chromatin binding // inferred from electronic annotation ///NM_001201362 // GO:0046966 // thyroid hormone receptor binding // non-traceable author statement ///NM_001201363 // GO:0003677 // DNA binding // inferred from electronic annotation ///NM_001201363 // GO:0003682 // chromatin b…
17001404	0.0122085	1.53e-05	down	2.32909	-2.32909	-1.21976	SH3domainandtetratricopeptiderepeats2	SH3TC2	AY341075|BC114486|BC113879|AK300420|AK127241|AK127248|AK124854|AL832651|AB070620|AK309932|AF370410	Hs.483784///Hs.483784///Hs.483784///Hs.483784///Hs.483784///Hs.483784///Hs.483784///Hs.483784///Hs.483784///Hs.483784///Hs.483784///Hs.483784///Hs.483784///Hs.483784///Hs.483784///Hs.483784///Hs.483784///Hs.483784///Hs.483784///Hs.483784///Hs.483784///Hs.483784///Hs.483784///Hs.483784///Hs.483784	Q8TF17///B3KXB9///B3KXY8///Q8TF17///B3KXB9///B3KXY8///Q14CC0///Q8TF17///B3KXB9///B3KXY8///Q8TF17///B3KXB9///B3KXY8///B7Z6J4///B3KXF0///Q8TF17///Q8TF17///Q8TF17	79628	17001404
17010941	0.0146289	3.28e-05	down	2.3281	-2.3281	-1.21915	peptidaseM20domaincontaining2	PM20D2	BC035036	Hs.356247///Hs.356247///Hs.356247	Q8IYS1///Q8IYS1	135293	17010941	NM_001010853 // GO:0016787 // hydrolase activity // inferred from electronic annotation ///ENST00000275072 // GO:0016787 // hydrolase activity // inferred from electronic annotation ///BC035036 // GO:0016787 // hydrolase activity // inferred from electronic annotation
16954401	0.00206802	3.71e-07	down	2.32559	-2.32559	-1.2176	hyaluronoglucosaminidase1	HYAL1	U03056|U96078|AF173154|AF118821|BC035695|AF502904|AK290816|CR541933|AF502905|AF502906|AF502907|AF502908|BC025774	Hs.75619///Hs.75619///Hs.75619///Hs.75619///Hs.75619///Hs.75619///Hs.75619///Hs.75619///Hs.75619///Hs.75619///Hs.75619///Hs.75619///Hs.75619///Hs.75619///Hs.75619///Hs.75619///Hs.75619///Hs.75619///Hs.75619///Hs.75619///Hs.75619///Hs.75619///Hs.75619///Hs.75619///Hs.75619///Hs.75619///Hs.75619///Hs.75619///Hs.75619///Hs.75619///Hs.75619///Hs.75619///Hs.75619///Hs.75619///Hs.75619	B3KUI5///Q12794///Q12794///Q12794///Q12794///Q12794///Q12794///A8K451///Q12794///Q12794///Q12794///Q12794///Q12794///Q12794	3373	16954401	NR_047690 // GO:0001618 // viral receptor activity // inferred from direct assay ///NR_047690 // GO:0004415 // hyalurononglucosaminidase activity // inferred from direct assay ///NR_047690 // GO:0008134 // transcription factor binding // inferred from direct assay ///NR_047690 // GO:0050501 // hyaluronan synthase activity // inferred from direct assay ///ENST00000266031 // GO:0001618 // viral rec…
16882416	0.005751	4.25e-06	down	2.31181	-2.31181	-1.20902	mitochondrialribosomalproteinL35	MRPL35	BC020651	Hs.433439///Hs.433439///Hs.433439///Hs.433439///Hs.433439///Hs.433439	Q9NZE8///Q9NZE8///Q9NZE8	51318	16882416	ENST00000337109 // GO:0003735 // structural constituent of ribosome // non-traceable author statement ///NM_016622 // GO:0003735 // structural constituent of ribosome // non-traceable author statement ///ENST00000409180 // GO:0003735 // structural constituent of ribosome // non-traceable author statement ///NM_145644 // GO:0003735 // structural constituent of ribosome // non-traceable author stat…
16760048	0.0283235	0.00022	down	2.30472	-2.30472	-1.20459	forkheadboxM1	FOXM1	U74612	Hs.239///Hs.239///Hs.239///Hs.239///Hs.239///Hs.239///Hs.239///Hs.239///Hs.239///Hs.239///Hs.239///Hs.239///Hs.239///Hs.239	Q08050	2305	16760048	NM_202002 // GO:0003677 // DNA binding // inferred from direct assay ///NM_202002 // GO:0003677 // DNA binding // traceable author statement ///NM_202002 // GO:0003690 // double-stranded DNA binding // not recorded ///NM_202002 // GO:0003700 // sequence-specific DNA binding transcription factor activity // inferred from direct assay ///NM_202002 // GO:0003700 // sequence-specific DNA binding tran…
16887952	0.00599352	4.6e-06	down	2.28478	-2.28478	-1.19206	homeoboxD8	HOXD8	BC038709	Hs.301963///Hs.301963///Hs.301963///Hs.301963///Hs.301963///Hs.301963///Hs.301963///Hs.301963///Hs.301963	P13378	3234	16887952	NM_019558 // GO:0003700 // sequence-specific DNA binding transcription factor activity // non-traceable author statement ///NM_019558 // GO:0043565 // sequence-specific DNA binding // inferred from electronic annotation ///NM_001199746 // GO:0003700 // sequence-specific DNA binding transcription factor activity // non-traceable author statement ///NM_001199746 // GO:0043565 // sequence-specific D…
16963420	0.00481736	2.59e-06	down	2.27742	-2.27742	-1.1874	phosphatidylinositolglycananchorbiosynthesis,classZ	PIGZ	BC044640	Hs.518403///Hs.518403///Hs.518403///Hs.518403	Q86VD9///Q86VD9	80235	16963420	NM_025163 // GO:0000026 // alpha-1,2-mannosyltransferase activity // inferred from mutant phenotype ///NM_025163 // GO:0000030 // mannosyltransferase activity // inferred from genetic interaction ///ENST00000412723 // GO:0000026 // alpha-1,2-mannosyltransferase activity // inferred from mutant phenotype ///ENST00000412723 // GO:0000030 // mannosyltransferase activity // inferred from genetic inte…
17104344	0.0295683	0.000259	down	2.27694	-2.27694	-1.1871	StAR-relatedlipidtransfer(START)domaincontaining8	STARD8	D80011	Hs.95140///Hs.95140///Hs.95140///Hs.95140///Hs.95140///Hs.95140///Hs.95140///Hs.95140	Q92502///Q92502///Q92502	9754	17104344	NM_001142504 // GO:0005096 // GTPase activator activity // inferred from electronic annotation ///ENST00000374597 // GO:0005096 // GTPase activator activity // inferred from electronic annotation ///NM_001142503 // GO:0005096 // GTPase activator activity // inferred from electronic annotation ///ENST00000374599 // GO:0005096 // GTPase activator activity // inferred from electronic annotation ///N…
16798801	0.0278877	0.000211	down	2.27693	-2.27693	-1.18709	RhoGTPaseactivatingprotein11B|OTUdomaincontaining7Apseudogene	ARHGAP11B|LOC100288637	BC105788	Hs.659621///Hs.659621///Hs.659621///Hs.668950///Hs.709490///Hs.659621///Hs.668950///Hs.709490///Hs.659621///Hs.668950///Hs.709490///Hs.659621///Hs.668950///Hs.709490	Q3KRB8	89839///100288637	16798801	NM_001039841 // GO:0005096 // GTPase activator activity // inferred from electronic annotation ///BC105788 // GO:0005096 // GTPase activator activity // inferred from electronic annotation ///ENST00000563110 // GO:0005096 // GTPase activator activity // inferred from electronic annotation ///ENST00000428041 // GO:0005096 // GTPase activator activity // inferred from electronic annotation ///ENST0…
17109820	0.00804711	7.93e-06	down	2.26566	-2.26566	-1.17993	kelch-like15(Drosophila)	KLHL15	BC109058	Hs.495854///Hs.495854///Hs.495854	Q96M94///Q96M94	80311	17109820
16938271	0.0218036	0.000117	down	2.25598	-2.25598	-1.17375	K(lysine)acetyltransferase2B	KAT2B	BC070075|BC060823|U57317	Hs.533055///Hs.533055///Hs.533055///Hs.533055///Hs.533055///Hs.533055///Hs.533055///Hs.533055///Hs.533055	Q92831///Q92831///Q92831	8850	16938271	NM_003884 // GO:0003712 // transcription cofactor activity // inferred from physical interaction ///NM_003884 // GO:0003713 // transcription coactivator activity // inferred from direct assay ///NM_003884 // GO:0004402 // histone acetyltransferase activity // inferred from electronic annotation ///NM_003884 // GO:0004468 // lysine N-acetyltransferase activity // inferred from direct assay ///NM_0…
17002194	0.0381121	0.000493	down	2.25509	-2.25509	-1.17318	ADAMmetallopeptidasedomain19	ADAM19	AF311317|AK091464|AF134707|AF326918	Hs.483944///Hs.483944///Hs.483944///Hs.483944///Hs.483944///Hs.483944///Hs.483944///Hs.483944///Hs.483944///Hs.483944///Hs.483944	Q8TBU7///Q9H013///Q9H013///Q8TBU7///B3KRF5///Q9H013///Q9H013	8728	17002194	NM_033274 // GO:0004222 // metalloendopeptidase activity // inferred from electronic annotation ///NM_033274 // GO:0008270 // zinc ion binding // inferred from electronic annotation ///NM_033274 // GO:0017124 // SH3 domain binding // inferred from electronic annotation ///ENST00000257527 // GO:0004222 // metalloendopeptidase activity // inferred from electronic annotation ///ENST00000257527 // GO…
16991859	0.0403869	0.000564	down	2.24929	-2.24929	-1.16947	hyaluronan-mediatedmotilityreceptor(RHAMM)	HMMR	AF032862	Hs.740467///Hs.740467///Hs.740467///Hs.740467///Hs.740467///Hs.740467///Hs.740467///Hs.740467///Hs.740467///Hs.740467///Hs.740467///Hs.740467///Hs.740467	Q05DM0///Q05D84///Q6PIR6///Q6PG44///Q6NSC0///Q05DM0///Q05D84///Q6PIR6///Q6PG44///Q6NSC0///Q05DM0///Q05D84///Q6PIR6///Q6PG44///Q6NSC0///Q05DM0///Q05D84///Q6PIR6///Q6PG44///Q6NSC0///O75330///Q05DM0///Q05D84///Q6PIR6///Q6PG44///Q6NSC0	3161	16991859	ENST00000353866 // GO:0005540 // hyaluronic acid binding // inferred from electronic annotation ///NM_001142556 // GO:0005540 // hyaluronic acid binding // inferred from electronic annotation ///NM_012484 // GO:0005540 // hyaluronic acid binding // inferred from electronic annotation ///NM_012485 // GO:0005540 // hyaluronic acid binding // inferred from electronic annotation ///ENST00000393915 //…
16970404	0.00906776	9.66e-06	down	2.24311	-2.24311	-1.1655	fibroblastgrowthfactor2(basic)	FGF2	J04513	Hs.284244///Hs.284244///Hs.284244	P09038///P09038	2247	16970404	NM_002006 // GO:0005104 // fibroblast growth factor receptor binding // inferred from physical interaction ///NM_002006 // GO:0005125 // cytokine activity // inferred from direct assay ///NM_002006 // GO:0005245 // voltage-gated calcium channel activity // inferred from electronic annotation ///NM_002006 // GO:0005515 // protein binding // inferred from physical interaction ///NM_002006 // GO:000…
16748490	0.0137318	2.41e-05	down	2.23644	-2.23644	-1.1612	apolipoproteinLdomaincontaining1	APOLD1	BC126433	Hs.23388///Hs.23388///Hs.23388///Hs.23388///Hs.23388	Q96LR9///Q96LR9///A0AVN6	81575	16748490	NM_001130415 // GO:0008289 // lipid binding // inferred from electronic annotation ///ENST00000326765 // GO:0008289 // lipid binding // inferred from electronic annotation ///NM_030817 // GO:0008289 // lipid binding // inferred from electronic annotation ///ENST00000356591 // GO:0008289 // lipid binding // inferred from electronic annotation ///BC126433 // GO:0008289 // lipid binding // inferred …
16908154	0.00680899	6.26e-06	down	2.22893	-2.22893	-1.15635	peroxisomaltrans-2-enoyl-CoAreductase	PECR	AF232009|BC002529|AF212234|AK296208|CR457145	Hs.281680///Hs.281680///Hs.281680///Hs.281680///Hs.281680///Hs.281680///Hs.281680///Hs.281680///Hs.281680///Hs.281680///Hs.281680///Hs.281680///Hs.281680	Q9BY49///Q9BY49///Q9BY49///Q9BY49///B4DJS2///Q9BY49	55825	16908154	NM_018441 // GO:0000166 // nucleotide binding // inferred from electronic annotation ///NM_018441 // GO:0005102 // receptor binding // inferred from physical interaction ///NM_018441 // GO:0008670 // 2,4-dienoyl-CoA reductase (NADPH) activity // inferred from direct assay ///NM_018441 // GO:0019166 // trans-2-enoyl-CoA reductase (NADPH) activity // inferred from direct assay ///ENST00000265322 //…
16871202	0.0135403	2.06e-05	down	2.22291	-2.22291	-1.15245	rhophilin,RhoGTPasebindingprotein2	RHPN2	BC036447	Hs.466435///Hs.466435///Hs.466435///Hs.466435///Hs.466435	Q8IUC4///B3KUY8///B2RCG8///Q8IUC4///B3KUY8///B2RCG8	85415	16871202
16690511	0.0226309	0.000126	down	2.22011	-2.22011	-1.15063		TAF13	BC121180	Hs.632426///Hs.632426///Hs.632426///Hs.632426	Q15543///Q15543	6884	16690511	ENST00000461096 // GO:0003677 // DNA binding // inferred from electronic annotation ///ENST00000461096 // GO:0003700 // sequence-specific DNA binding transcription factor activity // non-traceable author statement ///ENST00000461096 // GO:0005515 // protein binding // inferred from physical interaction ///ENST00000461096 // GO:0008022 // protein C-terminus binding // inferred from physical intera…
16933140	0.0364804	0.00042	down	2.21399	-2.21399	-1.14665	gamma-glutamyltransferase5	GGT5	BC011362	Hs.437156///Hs.437156///Hs.437156///Hs.437156///Hs.437156///Hs.437156///Hs.437156///Hs.437156///Hs.437156	P36269	2687	16933140	NM_001099781 // GO:0003840 // gamma-glutamyltransferase activity // traceable author statement ///NM_001099781 // GO:0016787 // hydrolase activity // inferred from electronic annotation ///NM_004121 // GO:0003840 // gamma-glutamyltransferase activity // traceable author statement ///NM_004121 // GO:0016787 // hydrolase activity // inferred from electronic annotation ///ENST00000327365 // GO:00038…
16779024	0.00390483	1.14e-06	down	2.2092	-2.2092	-1.14353	regulatorofchromosomecondensation(RCC1)andBTB(POZ)domaincontainingprotein2	RCBTB2	BC029052|AF060219|AK301516|AK304598|AK298438|AK122778|AK310081	Hs.652712///Hs.652712///Hs.652712///Hs.652712///Hs.652712///Hs.652712///Hs.652712///Hs.652712///Hs.652712///Hs.652712///Hs.652712///Hs.652712///Hs.652712///Hs.652712///Hs.652712	B3KMY7///O95199///Q59FB7///O95199///B3KMY7///Q59FB7///O95199///B3KMY7///Q59FB7///B4DWG0///B3KMY7///O95199///Q59FB7///B4E372///B3KMY7///O95199///Q59FB7///B4DPP7///B3KMY7///O95199///Q59FB7///B3KVB1	1102	16779024	NM_001268 // GO:0005087 // Ran guanyl-nucleotide exchange factor activity // traceable author statement ///ENST00000344532 // GO:0005087 // Ran guanyl-nucleotide exchange factor activity // traceable author statement ///BC029052 // GO:0005087 // Ran guanyl-nucleotide exchange factor activity // traceable author statement ///AF060219 // GO:0005087 // Ran guanyl-nucleotide exchange factor activity …
16775763	0.0250182	0.000168	down	2.20773	-2.20773	-1.14257	microRNA622	MIR622				693207	16775763
17010552	0.0375334	0.000465	down	2.20763	-2.20763	-1.1425		TTK	BC032858|BC000633|AK292460|AK095599|X70500	Hs.169840///Hs.169840///Hs.169840///Hs.169840///Hs.169840///Hs.169840///Hs.169840///Hs.169840///Hs.169840///Hs.169840///Hs.169840///Hs.169840///Hs.169840///Hs.169840///Hs.169840///Hs.169840///Hs.169840	P33981///P33981///P33981///P33981///P33981	7272	17010552	ENST00000509894 // GO:0004674 // protein serine/threonine kinase activity // inferred from electronic annotation ///ENST00000509894 // GO:0004712 // protein serine/threonine/tyrosine kinase activity // inferred from electronic annotation ///ENST00000509894 // GO:0004713 // protein tyrosine kinase activity // inferred from electronic annotation ///ENST00000509894 // GO:0005524 // ATP binding // in…
16855810	0.0166087	6.37e-05	down	2.19918	-2.19918	-1.13697		CD226	U56102	Hs.660130///Hs.660130///Hs.660130	Q15762///Q15762	10666	16855810	ENST00000280200 // GO:0004872 // receptor activity // inferred from electronic annotation ///ENST00000280200 // GO:0005178 // integrin binding // inferred from physical interaction ///ENST00000280200 // GO:0005515 // protein binding // inferred from physical interaction ///ENST00000280200 // GO:0019901 // protein kinase binding // inferred from physical interaction ///ENST00000280200 // GO:005083…
16828762	0.0105768	1.16e-05	down	2.19704	-2.19704	-1.13556	hydroxysteroiddehydrogenaselike1	HSDL1	BC018084|AY028377|AK299798|BC104218|BC104219|BC106917|AF237684|AK098199|AK225938	Hs.555992///Hs.555992///Hs.555992///Hs.555992///Hs.555992///Hs.555992///Hs.555992///Hs.555992///Hs.555992///Hs.555992///Hs.555992///Hs.555992///Hs.555992///Hs.555992///Hs.555992///Hs.555992///Hs.555992	Q3SXM5///Q3SXM5///Q3SXM5///Q3SXM5///Q3SXM5///Q3SXM5///Q3SXM5///Q3SXM5///Q3SXM5	83693	16828762	NM_031463 // GO:0000166 // nucleotide binding // inferred from electronic annotation ///NM_031463 // GO:0016491 // oxidoreductase activity // inferred from electronic annotation ///ENST00000219439 // GO:0000166 // nucleotide binding // inferred from electronic annotation ///ENST00000219439 // GO:0016491 // oxidoreductase activity // inferred from electronic annotation ///NM_001146051 // GO:000016…
16777278	0.0470025	0.000838	down	2.19199	-2.19199	-1.13224	spindleandkinetochoreassociatedcomplexsubunit3	SKA3	AF361358	Hs.88523///Hs.88523///Hs.88523///Hs.88523///Hs.88523///Hs.88523///Hs.88523///Hs.88523///Hs.88523///Hs.88523	Q8IX90///Q8IX90///Q8IX90	221150	16777278	NM_145061 // GO:0005515 // protein binding // inferred from physical interaction ///ENST00000314759 // GO:0005515 // protein binding // inferred from physical interaction ///NM_001166017 // GO:0005515 // protein binding // inferred from physical interaction ///ENST00000400018 // GO:0005515 // protein binding // inferred from physical interaction ///AF361358 // GO:0005515 // protein binding // inf…
16717557	0.0138082	2.56e-05	down	2.18828	-2.18828	-1.1298							16717557
16666357	0.0154242	4.63e-05	down	2.18469	-2.18469	-1.12743	adenylatekinase5	AK5	AY171600|BC036666|BC033896|AF062595|CR541890|AK090967	Hs.559718///Hs.559718///Hs.559718///Hs.559718///Hs.559718///Hs.559718///Hs.559718///Hs.559718///Hs.559718///Hs.559718///Hs.559718///Hs.559718///Hs.559718///Hs.559718///Hs.559718///Hs.559718///Hs.559718///Hs.559718///Hs.559718	Q9Y6K8///Q9Y6K8///Q9Y6K8///Q9Y6K8///Q9Y6K8///Q9Y6K8///Q9Y6K8///Q8N291	26289	16666357	NM_174858 // GO:0004017 // adenylate kinase activity // inferred from electronic annotation ///NM_174858 // GO:0005524 // ATP binding // inferred from electronic annotation ///NM_174858 // GO:0008603 // cAMP-dependent protein kinase regulator activity // inferred from electronic annotation ///NM_174858 // GO:0019206 // nucleoside kinase activity // not recorded ///NM_012093 // GO:0004017 // adeny…
16687352	0.0390427	0.000525	down	2.18249	-2.18249	-1.12598	lowdensitylipoproteinreceptor-relatedprotein8,apolipoproteinereceptor	LRP8	D50678	Hs.280387///Hs.280387///Hs.280387///Hs.280387///Hs.280387///Hs.280387///Hs.280387///Hs.280387///Hs.280387///Hs.280387///Hs.280387///Hs.280387///Hs.280387	Q14114///Q14114///Q14114///Q14114///Q14114	7804	16687352	NM_004631 // GO:0004888 // transmembrane signaling receptor activity // traceable author statement ///NM_004631 // GO:0005509 // calcium ion binding // inferred from electronic annotation ///NM_004631 // GO:0005515 // protein binding // inferred from physical interaction ///NM_004631 // GO:0030229 // very-low-density lipoprotein particle receptor activity // inferred from direct assay ///NM_00463…
16905407	0.0381121	0.000492	down	2.18108	-2.18108	-1.12504		LOC100129455	AK092134		Q8NAT4	100129455	16905407
17016506	0.0160394	5.97e-05	down	2.17742	-2.17742	-1.12262	histonecluster1,H4l|histonecluster2,H4b|histonecluster4,H4|histonecluster2,H4a|histonecluster1,H4e|histonecluster1,H4b|histonecluster1,H4h|histonecluster1,H4c|histonecluster1,H4j|histonecluster1,H4k|histonecluster1,H4f|histonecluster1,H4d|histonecluster1,H4a|histonecluster1,H4i	HIST1H4L|HIST2H4B|HIST4H4|HIST2H4A|HIST1H4E|HIST1H4B|HIST1H4H|HIST1H4C|HIST1H4J|HIST1H4K|HIST1H4F|HIST1H4D|HIST1H4A|HIST1H4I	BC069392	Hs.533295///Hs.46423///Hs.55468///Hs.143080///Hs.247816///Hs.248172///Hs.248178///Hs.248179///Hs.278483///Hs.528055///Hs.533295///Hs.591790///Hs.655235///Hs.662174///Hs.706635///Hs.718935///Hs.533295	B2R4R0///P62805///B2R4R0	8368///554313///121504///8370///8367///8366///8365///8364///8363///8362///8361///8360///8359///8294	17016506	ENST00000355981 // GO:0003677 // DNA binding // traceable author statement ///ENST00000355981 // GO:0005515 // protein binding // inferred from physical interaction
16978568	0.0146289	3.46e-05	down	2.17657	-2.17657	-1.12206	centromereproteinE,312kDa	CENPE		Hs.75573///Hs.75573///Hs.75573///Hs.75573///Hs.75573	Q02224	1062	16978568	NM_001813 // GO:0003777 // microtubule motor activity // inferred from mutant phenotype ///NM_001813 // GO:0005515 // protein binding // inferred from physical interaction ///NM_001813 // GO:0005524 // ATP binding // inferred from electronic annotation ///NM_001813 // GO:0043515 // kinetochore binding // inferred from direct assay ///ENST00000265148 // GO:0003777 // microtubule motor activity // …
16882975	0.0428262	0.000648	down	2.16908	-2.16908	-1.11708	non-SMCcondensinIcomplex,subunitH	NCAPH	BC024211	Hs.308045///Hs.308045///Hs.308045///Hs.308045	Q15003///Q15003	23397	16882975
17050154	0.0295683	0.000257	down	2.16313	-2.16313	-1.11312	proteinkinase,cAMP-dependent,regulatory,typeII,beta	PRKAR2B	BC075800	Hs.433068///Hs.433068///Hs.433068///Hs.433068///Hs.433068///Hs.433068	B3KY43///Q6DHZ2///B3KY43	5577	17050154	NM_002736 // GO:0008603 // cAMP-dependent protein kinase regulator activity // inferred from electronic annotation ///NM_002736 // GO:0019904 // protein domain specific binding // inferred from electronic annotation ///NM_002736 // GO:0030552 // cAMP binding // inferred from electronic annotation ///NM_002736 // GO:0031625 // ubiquitin protein ligase binding // inferred from direct assay ///ENST0…
16922916	0.00436503	2.03e-06	down	2.16234	-2.16234	-1.11259							16922916
17052685	0.020452	0.000105	down	2.1609	-2.1609	-1.11163	Tcellreceptorbetaconstant2	TRBC2	M12886|GU122927|GQ179995|DQ341454|DQ341459|DQ341462|FJ795362|EU885174|EU368854|FJ795366|AY475217|AF043179|DQ341455|DQ341461|DQ341457|DQ341460|DQ341458|AF043180|AF043182|AF043183|AF043184|AY232285|EF101778|X01410|AJ004872|DQ341456				17052685
16939960	0.0210079	0.000111	down	2.15636	-2.15636	-1.1086	kinesinfamilymember15	KIF15	AB035898	Hs.658939///Hs.658939///Hs.658939///Hs.658939///Hs.658939///Hs.658939///Hs.658939///Hs.658939	Q9NS87///Q9NS87	56992	16939960	NM_020242 // GO:0003677 // DNA binding // traceable author statement ///NM_020242 // GO:0003774 // motor activity // traceable author statement ///NM_020242 // GO:0003777 // microtubule motor activity // inferred from electronic annotation ///NM_020242 // GO:0005524 // ATP binding // inferred from electronic annotation ///ENST00000326047 // GO:0003677 // DNA binding // traceable author statement …
17061467	0.00517779	3.02e-06	down	2.15544	-2.15544	-1.10798	pseudouridylatesynthase7homolog(S.cerevisiae)	PUS7	BC011396	Hs.520619///Hs.520619///Hs.520619///Hs.520619///Hs.520619///Hs.520619///Hs.520619///Hs.520619///Hs.520619	Q96PZ0///B3KRB2///B3KY42///Q96PZ0///B3KRB2///B3KY42	54517	17061467	NM_019042 // GO:0003723 // RNA binding // inferred from electronic annotation ///NM_019042 // GO:0009982 // pseudouridine synthase activity // inferred from electronic annotation ///ENST00000356362 // GO:0003723 // RNA binding // inferred from electronic annotation ///ENST00000356362 // GO:0009982 // pseudouridine synthase activity // inferred from electronic annotation ///ENST00000544995 // GO:0…
16774727	0.0146289	3.53e-05	down	2.15274	-2.15274	-1.10617	fibronectintypeIIIdomaincontaining3A	FNDC3A	BC132812	Hs.508010///Hs.508010///Hs.508010///Hs.508010///Hs.508010///Hs.508010///Hs.508010///Hs.508010///Hs.508010///Hs.508010	Q9Y2H6///Q9Y2H6///Q9Y2H6	22862	16774727
17084821	0.0295504	0.00025	down	2.15005	-2.15005	-1.10437	histidinerichcarboxylterminus1	HRCT1	AY358408	Hs.208081///Hs.208081///Hs.208081	Q6UXD1	646962	17084821
16859454	0.00390483	1.06e-06	down	2.13868	-2.13868	-1.09672	BRISCandBRCA1Acomplexmember1	BABAM1	BC091491	Hs.190722///Hs.190722///Hs.190722///Hs.190722///Hs.190722///Hs.190722///Hs.190722	Q9NWV8///Q9NWV8///Q9NWV8	29086	16859454	NM_001033549 // GO:0005515 // protein binding // inferred from physical interaction ///NM_014173 // GO:0005515 // protein binding // inferred from physical interaction ///ENST00000359435 // GO:0005515 // protein binding // inferred from physical interaction ///BC091491 // GO:0005515 // protein binding // inferred from physical interaction ///ENST00000447614 // GO:0005515 // protein binding // inf…
17048639	0.0354648	0.00039	down	2.1345	-2.1345	-1.0939	dynein,cytoplasmic1,intermediatechain1	DYNC1I1	AF123074|BC022540|AF063228|BC032945|BC037854|BC053542|AK309419|BC012504	Hs.440364///Hs.440364///Hs.440364///Hs.440364///Hs.440364///Hs.440364///Hs.440364///Hs.440364///Hs.440364///Hs.440364///Hs.440364///Hs.440364///Hs.440364///Hs.440364///Hs.440364///Hs.440364///Hs.440364///Hs.440364///Hs.440364///Hs.440364///Hs.440364	A4D1I7///O14576///A4D1I7///O14576///A4D1I7///O14576///O14576///A4D1I7///Q8TBF7///A4D1I7///O14576///O14576///A4D1I7///Q8N542///A4D1I7///O14576///Q8IY52///A4D1I7///O14576///Q7Z6M0///A4D1I7///O14576	1780	17048639	NM_004411 // GO:0003774 // motor activity // traceable author statement ///NM_004411 // GO:0003777 // microtubule motor activity // inferred from sequence or structural similarity ///NM_004411 // GO:0005515 // protein binding // inferred from physical interaction ///NM_004411 // GO:0008017 // microtubule binding // inferred from sequence or structural similarity ///ENST00000324972 // GO:0003774 /…
17045198	0.0470025	0.000838	down	2.13312	-2.13312	-1.09297	anillin,actinbindingprotein	ANLN	BC070066|AF273437|AK299803|AK291254|BC034692|AK094574	Hs.62180///Hs.62180///Hs.62180///Hs.62180///Hs.62180///Hs.62180///Hs.62180///Hs.62180///Hs.62180///Hs.62180///Hs.62180///Hs.62180///Hs.62180///Hs.62180///Hs.62180///Hs.62180///Hs.62180///Hs.62180	Q9NQW6///Q9NQW6///Q9NQW6///B4DSL6///Q9NQW6///A8K5D9///Q9NQW6///Q9NQW6	54443	17045198	ENST00000265748 // GO:0003779 // actin binding // inferred from direct assay ///ENST00000265748 // GO:0005543 // phospholipid binding // inferred from electronic annotation ///NM_018685 // GO:0003779 // actin binding // inferred from direct assay ///NM_018685 // GO:0005543 // phospholipid binding // inferred from electronic annotation ///BC070066 // GO:0003779 // actin binding // inferred from di…
17057422	0.0146289	4.02e-05	down	2.12789	-2.12789	-1.08942	smallnucleolarRNA,H/ACAbox9|smallnucleolarRNAhostgene15(non-proteincoding)	SNORA9|SNHG15	AK096179	Hs.741063///Hs.25892		677798///285958	17057422
17097000	0.0193516	9.18e-05	down	2.12341	-2.12341	-1.08638	proteintyrosinephosphatase,non-receptortype3	PTPN3	M64572	Hs.436429///Hs.436429///Hs.436429///Hs.436429///Hs.436429///Hs.436429///Hs.436429///Hs.436429///Hs.436429///Hs.436429///Hs.436429///Hs.436429///Hs.436429///Hs.436429///Hs.436429	Q8N4S3///P26045///Q68E08///Q8N4S3///P26045///Q68E08///P26045	5774	17097000	NM_002829 // GO:0001784 // phosphotyrosine binding // inferred from physical interaction ///NM_002829 // GO:0004725 // protein tyrosine phosphatase activity // inferred from direct assay ///NM_002829 // GO:0005515 // protein binding // inferred from physical interaction ///NM_002829 // GO:0008092 // cytoskeletal protein binding // inferred from electronic annotation ///NM_002829 // GO:0051117 // …
17067102	0.0338233	0.000346	down	2.11615	-2.11615	-1.08144	celldivisioncycleassociated2	CDCA2	AK292505	Hs.33366///Hs.33366///Hs.33366///Hs.33366///Hs.33366///Hs.33366///Hs.33366	B3KRS8///Q69YH5///A8K8Z0///B3KRS8///Q69YH5	157313	17067102
16706906	0.0291204	0.00024	down	2.11422	-2.11422	-1.08012	chromosome10openreadingframe116|ankyrinrepeatandGTPasedomainArfGTPaseactivatingprotein11	C10orf116|AGAP11	BC004471	Hs.642660///Hs.642660///Hs.642660///Hs.642660	Q5TBU5///Q15847	10974	16706906	ENST00000372013 // GO:0003674 // molecular_function // no biological data available ///NM_006829 // GO:0003674 // molecular_function // no biological data available ///BC004471 // GO:0003674 // molecular_function // no biological data available ///ENST00000372012 // GO:0003674 // molecular_function // no biological data available
17047073	0.00555394	3.65e-06	down	2.09858	-2.09858	-1.06941	eukaryotictranslationinitiationfactor4H	EIF4H	BC021214|BC010021|BC066928|AK290676|AK297651|AK314749	Hs.520943///Hs.520943///Hs.520943///Hs.520943///Hs.520943///Hs.520943///Hs.520943///Hs.520943///Hs.520943///Hs.520943///Hs.520943///Hs.520943///Hs.520943///Hs.520943///Hs.520943///Hs.520943///Hs.520943///Hs.520943	Q15056///Q15056///Q15056///Q15056///Q15056///Q15056///B4DMV6	7458	17047073	ENST00000265753 // GO:0000166 // nucleotide binding // inferred from electronic annotation ///ENST00000265753 // GO:0003723 // RNA binding // traceable author statement ///ENST00000265753 // GO:0003743 // translation initiation factor activity // inferred from electronic annotation ///ENST00000265753 // GO:0005515 // protein binding // inferred from physical interaction ///ENST00000265753 // GO:0…
16911493	0.0381121	0.000491	down	2.09115	-2.09115	-1.06429	serinepalmitoyltransferase,longchainbasesubunit3	SPTLC3	BC150644|AK300184|BC020656|BC005205	Hs.425023///Hs.425023///Hs.425023///Hs.425023///Hs.425023///Hs.425023///Hs.425023///Hs.425023///Hs.425023///Hs.425023///Hs.425023	Q8N2H1///Q9NUV7///Q8N2H1///B4DTF0///Q9NUV7///Q9NUV7	55304	16911493	NM_018327 // GO:0004758 // serine C-palmitoyltransferase activity // inferred from direct assay ///NM_018327 // GO:0030170 // pyridoxal phosphate binding // inferred from electronic annotation ///ENST00000399002 // GO:0004758 // serine C-palmitoyltransferase activity // inferred from direct assay ///ENST00000399002 // GO:0030170 // pyridoxal phosphate binding // inferred from electronic annotatio…
16692580	0.0481379	0.000877	down	2.08625	-2.08625	-1.06091			BC073925				16692580
16948021	0.0291204	0.000238	down	2.08436	-2.08436	-1.0596	epithelialcelltransformingsequence2oncogene	ECT2	AY376439|DQ847274|BC112086|BC006838|AL137710	Hs.518299///Hs.518299///Hs.518299///Hs.518299///Hs.518299///Hs.518299///Hs.518299///Hs.518299///Hs.518299///Hs.518299///Hs.518299///Hs.518299///Hs.518299///Hs.518299///Hs.518299///Hs.518299///Hs.518299///Hs.518299///Hs.518299///Hs.518299///Hs.518299///Hs.518299///Hs.518299///Hs.518299	Q9H8V3///Q96SJ9///Q9H8V3///Q96SJ9///Q9H8V3///Q96SJ9///Q9H8V3///Q96SJ9///Q9H8V3///Q9H8V3///Q96SJ9///Q96J05///Q9H8V3///Q96SJ9///Q9H8V3	1894	16948021	NM_001258315 // GO:0004871 // signal transducer activity // inferred from mutant phenotype ///NM_001258315 // GO:0005089 // Rho guanyl-nucleotide exchange factor activity // inferred from direct assay ///NM_001258315 // GO:0005096 // GTPase activator activity // inferred from mutant phenotype ///NM_001258315 // GO:0005515 // protein binding // inferred from physical interaction ///NM_001258315 //…
17084904	0.0364804	0.000426	down	2.08086	-2.08086	-1.05718	maternalembryonicleucinezipperkinase	MELK	BC014039|AK300761|AB183427|AK293284|AK293423|AK300821|AK302374|AK301131|AK299164|AK296820|AB183428|AK293447|AB267395	Hs.184339///Hs.184339///Hs.184339///Hs.184339///Hs.184339///Hs.184339///Hs.184339///Hs.184339///Hs.184339///Hs.184339///Hs.184339///Hs.184339///Hs.184339///Hs.184339///Hs.184339///Hs.184339///Hs.184339///Hs.184339///Hs.184339///Hs.184339///Hs.184339///Hs.184339///Hs.184339///Hs.184339///Hs.184339///Hs.184339///Hs.184339///Hs.184339///Hs.184339///Hs.184339///Hs.184339///Hs.184339///Hs.184339///Hs.…	Q53GX0///Q14680///Q53GX0///Q14680///Q53GX0///Q14680///Q53GX0///Q14680///Q14680///Q53GX0///B7Z6Q7///Q53GX0///Q14680///A6P3A7///B7Z1E6///Q53GX0///Q14680///B7Z1G6///B7Z6R8///B7Z7Q1///B7Z6Y0///B7Z5M5///Q53GX0///Q14680///B7Z450///A6P3A8///A6P3A8///A7BG63	9833	17084904	NM_014791 // GO:0004674 // protein serine/threonine kinase activity // inferred from direct assay ///NM_014791 // GO:0004715 // non-membrane spanning protein tyrosine kinase activity // inferred from direct assay ///NM_014791 // GO:0005509 // calcium ion binding // inferred from direct assay ///NM_014791 // GO:0005515 // protein binding // inferred from physical interaction ///NM_014791 // GO:000…
16816479	0.0137318	2.39e-05	down	2.0713	-2.0713	-1.05054	centriolarcoiledcoilprotein110kDa	CCP110	BC036654|AK300426	Hs.279912///Hs.279912///Hs.279912///Hs.279912///Hs.279912///Hs.279912///Hs.279912///Hs.279912///Hs.279912///Hs.279912///Hs.279912///Hs.279912	O43303///O43303///O43303///B4DTZ1///O43303	9738	16816479	ENST00000396212 // GO:0005515 // protein binding // inferred from physical interaction ///ENST00000381396 // GO:0005515 // protein binding // inferred from physical interaction ///NM_001199022 // GO:0005515 // protein binding // inferred from physical interaction ///NM_014711 // GO:0005515 // protein binding // inferred from physical interaction ///ENST00000396208 // GO:0005515 // protein binding…
16801035	0.0130216	1.87e-05	down	2.05182	-2.05182	-1.0369	adaptor-relatedproteincomplex4,epsilon1subunit	AP4E1	BC130466	Hs.413366///Hs.413366///Hs.413366///Hs.413366///Hs.413366///Hs.413366///Hs.413366///Hs.413366	Q68D31///Q68D31///Q9UPM8///Q68D31	23431	16801035	NM_007347 // GO:0005198 // structural molecule activity // inferred from electronic annotation ///NM_001252127 // GO:0005198 // structural molecule activity // inferred from electronic annotation ///ENST00000261842 // GO:0005198 // structural molecule activity // inferred from electronic annotation ///ENST00000560508 // GO:0005198 // structural molecule activity // inferred from electronic annota…
16842673	0.0373682	0.00046	down	2.04188	-2.04188	-1.0299	spermassociatedantigen5|uncharacterizedserine/threonine-proteinkinaseSgK494	SPAG5|SGK494	AF399910|AK316079	Hs.514033///Hs.514033///Hs.514033///Hs.729077///Hs.514033///Hs.729077	A4FUA2///Q96R06///Q96R06///A4FUA2///B7Z9W4	10615///124923	16842673	NM_006461 // GO:0005515 // protein binding // inferred from physical interaction ///ENST00000321765 // GO:0005515 // protein binding // inferred from physical interaction ///AF399910 // GO:0005515 // protein binding // inferred from physical interaction ///AK316079 // GO:0004674 // protein serine/threonine kinase activity // inferred from electronic annotation ///AK316079 // GO:0005524 // ATP bin…
16706463	0.0146289	3.39e-05	down	2.0345	-2.0345	-1.02467	zincfinger,MIZ-typecontaining1	ZMIZ1	AY235683	Hs.193118///Hs.193118///Hs.193118///Hs.193118///Hs.193118///Hs.193118///Hs.193118///Hs.193118	Q9ULJ6///A0JLS3///Q9ULJ6///A0JLS3	57178	16706463	NM_020338 // GO:0008270 // zinc ion binding // inferred from electronic annotation ///ENST00000334512 // GO:0008270 // zinc ion binding // inferred from electronic annotation ///AY235683 // GO:0008270 // zinc ion binding // inferred from electronic annotation ///ENST00000360331 // GO:0008270 // zinc ion binding // inferred from electronic annotation ///ENST00000372347 // GO:0008270 // zinc ion bi…
17068003	0.0160176	5.71e-05	down	2.03171	-2.03171	-1.02269	BCL2-associatedathanogene4	BAG4	BC038505	Hs.194726///Hs.194726///Hs.194726///Hs.194726///Hs.194726///Hs.194726	B2RA34///B2RA34///O95429///B2RA34	9530	17068003	NM_004874 // GO:0005057 // receptor signaling protein activity // traceable author statement ///NM_004874 // GO:0051087 // chaperone binding // inferred from electronic annotation ///ENST00000287322 // GO:0005057 // receptor signaling protein activity // traceable author statement ///ENST00000287322 // GO:0051087 // chaperone binding // inferred from electronic annotation ///NM_001204878 // GO:00…
17105393	0.0295683	0.000259	down	2.03034	-2.03034	-1.02172	transmembraneprotein35	TMEM35	BC078658	Hs.45140///Hs.714277///Hs.45140///Hs.714277///Hs.45140///Hs.714277///Hs.45140///Hs.714277///Hs.45140///Hs.714277	Q53FP2///Q53FP2	59353	17105393	ENST00000372930 // GO:0003674 // molecular_function // no biological data available ///NM_021637 // GO:0003674 // molecular_function // no biological data available ///BC078658 // GO:0003674 // molecular_function // no biological data available ///ENST00000444892 // GO:0003674 // molecular_function // no biological data available ///ENST00000478351 // GO:0003674 // molecular_function // no biolog…
17075553	0.0466242	0.000825	down	2.02227	-2.02227	-1.01597	stanniocalcin1	STC1	U25997	Hs.25590///Hs.25590///Hs.25590///Hs.25590	B2R6I6///P52823///B2R6I6	6781	17075553	NM_003155 // GO:0005179 // hormone activity // inferred from electronic annotation ///ENST00000290271 // GO:0005179 // hormone activity // inferred from electronic annotation ///U25997 // GO:0005179 // hormone activity // inferred from electronic annotation ///ENST00000540277 // GO:0005179 // hormone activity // inferred from electronic annotation
17070013	0.0445166	0.000757	down	2.01963	-2.01963	-1.01409	retinoldehydrogenase10(all-trans)	RDH10	BC067131	Hs.244940///Hs.244940///Hs.244940///Hs.244940	Q8IZV5	157506	17070013	NM_172037 // GO:0000166 // nucleotide binding // inferred from electronic annotation ///NM_172037 // GO:0004745 // retinol dehydrogenase activity // inferred from direct assay ///NM_172037 // GO:0052650 // NADP-retinol dehydrogenase activity // inferred from electronic annotation ///ENST00000240285 // GO:0000166 // nucleotide binding // inferred from electronic annotation ///ENST00000240285 // GO…
16909700	0.0364804	0.000427	down	2.01636	-2.01636	-1.01175	Hollidayjunctionrecognitionprotein	HJURP	AB101211	Hs.532968///Hs.532968///Hs.532968///Hs.532968///Hs.532968///Hs.532968///Hs.532968///Hs.532968	Q8NCD3///Q8NCD3	55355	16909700	NM_018410 // GO:0003677 // DNA binding // inferred from electronic annotation ///NM_018410 // GO:0005515 // protein binding // inferred from physical interaction ///NM_018410 // GO:0042393 // histone binding // inferred from direct assay ///NM_018410 // GO:0042393 // histone binding // inferred from physical interaction ///ENST00000411486 // GO:0003677 // DNA binding // inferred from electronic a…
17096904	0.00436503	2.05e-06	down	2.01401	-2.01401	-1.01007	catenin(cadherin-associatedprotein),alpha-like1	CTNNAL1	AF135021	Hs.58488///Hs.58488///Hs.58488///Hs.58488///Hs.58488///Hs.58488///Hs.58488///Hs.58488	B3KMX6///Q9UBT7///B2RBI4///Q9UBT7///B3KMX6///B2RBI4	8727	17096904	NM_003798 // GO:0005198 // structural molecule activity // inferred from electronic annotation ///NM_003798 // GO:0045296 // cadherin binding // inferred from electronic annotation ///ENST00000325551 // GO:0005198 // structural molecule activity // inferred from electronic annotation ///ENST00000325551 // GO:0045296 // cadherin binding // inferred from electronic annotation ///AF135021 // GO:0005…
16663033	0.0138082	2.51e-05	down	2.008	-2.008	-1.00576	smallArfGAP2	SMAP2	BC021133	Hs.15200///Hs.15200///Hs.15200///Hs.15200///Hs.15200///Hs.15200///Hs.15200///Hs.15200///Hs.15200///Hs.15200	Q8WU79///Q8WU79///Q8WU79	64744	16663033	NM_022733 // GO:0008060 // ARF GTPase activator activity // inferred from electronic annotation ///NM_022733 // GO:0008270 // zinc ion binding // inferred from electronic annotation ///ENST00000372718 // GO:0008060 // ARF GTPase activator activity // inferred from electronic annotation ///ENST00000372718 // GO:0008270 // zinc ion binding // inferred from electronic annotation ///NM_001198979 // G…
16885189	0.0277839	0.000209	down	2.00771	-2.00771	-1.00555	RNA,U4atacsmallnuclear(U12-dependentsplicing)	RNU4ATAC				100151683	16885189
17016503	0.036213	0.000402	down	2.00738	-2.00738	-1.00531	histonecluster1,H3i|histonecluster1,H3f|histonecluster1,H3b|histonecluster1,H3h|histonecluster1,H3j|histonecluster1,H3g|histonecluster1,H3e|histonecluster1,H3c|histonecluster1,H3d|histonecluster1,H3a	HIST1H3I|HIST1H3F|HIST1H3B|HIST1H3H|HIST1H3J|HIST1H3G|HIST1H3E|HIST1H3C|HIST1H3D|HIST1H3A	BC066884	Hs.132854///Hs.132854///Hs.247813///Hs.247814///Hs.248176///Hs.443021///Hs.484990///Hs.532144///Hs.533292///Hs.546315///Hs.586261///Hs.591778///Hs.132854	P68431	8354///8968///8358///8357///8356///8355///8353///8352///8351///8350	17016503	ENST00000328488 // GO:0003677 // DNA binding // inferred from electronic annotation ///ENST00000328488 // GO:0005515 // protein binding // inferred from physical interaction
16966049	0.0154242	4.73e-05	down	2.00322	-2.00322	-1.00232	kelch-like5(Drosophila)	KLHL5	AK289785	Hs.272251///Hs.272251///Hs.272251///Hs.272251///Hs.272251///Hs.272251///Hs.272251///Hs.272251///Hs.272251///Hs.272251///Hs.272251///Hs.272251///Hs.272251///Hs.272251	Q96PQ7///Q59HD9///Q7Z6D5///Q642I3///Q96PQ7///Q59HD9///Q7Z6D5///Q642I3///Q96PQ7///Q59HD9///Q7Z6D5///Q642I3	51088	16966049	NM_015990 // GO:0003674 // molecular_function // no biological data available ///NM_015990 // GO:0003779 // actin binding // inferred from electronic annotation ///NM_001007075 // GO:0003674 // molecular_function // no biological data available ///NM_001007075 // GO:0003779 // actin binding // inferred from electronic annotation ///ENST00000544221 // GO:0003674 // molecular_function // no biologi…
17075604	0.0119623	1.41e-05	down	2.00038	-2.00038	-1.00028	potassiumchanneltetramerisationdomaincontaining9|potassiumchanneltetramerisationdomaincontaining9pseudogene2	KCTD9|KCTD9P2	BC068518|BC021216|AK298518	Hs.72071///Hs.188763///Hs.72071///Hs.188763///Hs.72071///Hs.188763///Hs.72071///Hs.188763///Hs.72071///Hs.188763///Hs.72071///Hs.188763///Hs.72071///Hs.188763///Hs.72071///Hs.188763///Hs.72071///Hs.188763///Hs.72071///Hs.188763///Hs.72071///Hs.188763///Hs.72071///Hs.188763///Hs.72071///Hs.188763///Hs.72071///Hs.188763///Hs.72071///Hs.188763	Q7L273///Q7L273///Q7L273///B4DPW0///Q7L273	54793	17075604
16730503	0.043086	0.000662	down	2	-2	-1	Yes-associatedprotein1	YAP1	BC038235	Hs.503692///Hs.503692///Hs.503692///Hs.503692///Hs.503692///Hs.503692///Hs.503692///Hs.503692///Hs.503692///Hs.503692///Hs.503692///Hs.503692///Hs.503692///Hs.503692	Q86T74///Q86T74///Q86T74///P46937///Q86T74	10413	16730503	NM_001130145 // GO:0003713 // transcription coactivator activity // inferred from direct assay ///NM_001130145 // GO:0003714 // transcription corepressor activity // inferred from direct assay ///NM_001130145 // GO:0005515 // protein binding // inferred from physical interaction ///NM_001130145 // GO:0044212 // transcription regulatory region DNA binding // inferred from direct assay ///ENST00000…
17002667	0.0317557	0.000305	up	2.00263	2.00263	1.0019	familywithsequencesimilarity196,memberB	FAM196B		Hs.721917///Hs.721917	A6NMK8	100131897	17002667
16698556	0.0290246	0.000228	up	2.05522	2.05522	1.03929	solutecarrierfamily41,member1	SLC41A1	BC136303	Hs.20274///Hs.20274///Hs.20274///Hs.20274///Hs.20274///Hs.20274	Q8IVJ1///B2RMP2///B2RMP2///Q8IVJ1	254428	16698556	ENST00000367137 // GO:0008324 // cation transmembrane transporter activity // inferred from electronic annotation ///NM_173854 // GO:0008324 // cation transmembrane transporter activity // inferred from electronic annotation ///BC136303 // GO:0008324 // cation transmembrane transporter activity // inferred from electronic annotation ///ENST00000468057 // GO:0008324 // cation transmembrane transpo…
16698466	0.0382687	0.000508	up	2.05637	2.05637	1.0401	NUAKfamily,SNF1-likekinase,2	NUAK2	AK303577	Hs.497512///Hs.497512///Hs.497512	Q9H093///B4E0Y5///Q9H093	81788	16698466	ENST00000367157 // GO:0000287 // magnesium ion binding // inferred from direct assay ///ENST00000367157 // GO:0004674 // protein serine/threonine kinase activity // inferred from direct assay ///ENST00000367157 // GO:0005515 // protein binding // inferred from physical interaction ///ENST00000367157 // GO:0005524 // ATP binding // inferred from direct assay ///NM_030952 // GO:0000287 // magnesium…
17117619	0.0331915	0.00033	up	2.05883	2.05883	1.04182			BC013389|DQ786293				17117619
17080022	0.0200405	9.89e-05	up	2.06823	2.06823	1.0484	lowdensitylipoproteinreceptor-relatedprotein12	LRP12	AK289752	Hs.600630///Hs.600630///Hs.600630///Hs.600630///Hs.600630///Hs.600630///Hs.600630	Q59H02///Q59H02///Q9Y561///Q59H02	29967	17080022	NM_013437 // GO:0005041 // low-density lipoprotein receptor activity // non-traceable author statement ///NM_013437 // GO:0005515 // protein binding // inferred from physical interaction ///ENST00000276654 // GO:0005041 // low-density lipoprotein receptor activity // non-traceable author statement ///ENST00000276654 // GO:0005515 // protein binding // inferred from physical interaction ///NM_0011…
16716350	0.0202962	0.000103	up	2.09725	2.09725	1.0685	actin,alpha2,smoothmuscle,aorta	ACTA2	AY692464|BC093052|BC017554|J05192|AK300664|CR536518|AK127229	Hs.500483///Hs.500483///Hs.500483///Hs.500483///Hs.500483///Hs.500483///Hs.500483///Hs.500483///Hs.500483///Hs.500483///Hs.500483///Hs.500483///Hs.500483///Hs.500483///Hs.500483	P62736///P62736///P62736///P62736///P62736///B4DUI8///P62736///P62736	59	16716350	NM_001141945 // GO:0005524 // ATP binding // inferred from electronic annotation ///ENST00000458208 // GO:0005524 // ATP binding // inferred from electronic annotation ///NM_001613 // GO:0005524 // ATP binding // inferred from electronic annotation ///ENST00000224784 // GO:0005524 // ATP binding // inferred from electronic annotation ///AY692464 // GO:0005524 // ATP binding // inferred from elect…
16802413	0.0250182	0.000167	up	2.10956	2.10956	1.07694	coronin,actinbindingprotein,2B	CORO2B	AK289678	Hs.551213///Hs.551213///Hs.551213///Hs.551213///Hs.551213///Hs.551213///Hs.551213///Hs.551213	Q9UQ03///Q9UQ03///Q9UQ03	10391	16802413	NM_006091 // GO:0003779 // actin binding // non-traceable author statement ///NM_006091 // GO:0051015 // actin filament binding // not recorded ///NM_001190456 // GO:0003779 // actin binding // non-traceable author statement ///NM_001190456 // GO:0051015 // actin filament binding // not recorded ///NM_001190457 // GO:0003779 // actin binding // non-traceable author statement ///NM_001190457 // GO…
16934012	0.029588	0.000261	up	2.12162	2.12162	1.08516	selenoproteinM	SELM	AY043487|BC068004|BC013421|BC030236|BC053846	Hs.55940///Hs.55940///Hs.55940///Hs.55940///Hs.55940///Hs.55940///Hs.55940///Hs.55940///Hs.55940///Hs.55940///Hs.55940///Hs.55940///Hs.55940///Hs.55940///Hs.55940	Q8WWX9///Q8WWX9///Q8WWX9///Q8WWX9	140606	16934012
16990280	0.00555394	3.86e-06	up	2.16685	2.16685	1.1156	protocadherinbeta7	PCDHB7	BC098574	Hs.203830///Hs.203830///Hs.203830///Hs.203830	Q8NDD4///Q53HM0///Q53HA3///A1L3Y8///Q4KMG7///Q8NDD4///Q53HM0///Q53HA3///A1L3Y8	56129	16990280	NM_018940 // GO:0005509 // calcium ion binding // non-traceable author statement ///ENST00000231137 // GO:0005509 // calcium ion binding // non-traceable author statement ///BC098574 // GO:0005509 // calcium ion binding // non-traceable author statement ///ENST00000543636 // GO:0005509 // calcium ion binding // non-traceable author statement
16877555	0.0393043	0.000534	up	2.17538	2.17538	1.12127	rashomologfamilymemberB	RHOB	BC066954	Hs.502876///Hs.502876///Hs.502876	P62745///Q7Z4F6///P62745///Q7Z4F6	388	16877555	ENST00000272233 // GO:0003924 // GTPase activity // traceable author statement ///ENST00000272233 // GO:0005515 // protein binding // inferred from physical interaction ///ENST00000272233 // GO:0005525 // GTP binding // traceable author statement ///ENST00000272233 // GO:0019003 // GDP binding // inferred from electronic annotation ///NM_004040 // GO:0003924 // GTPase activity // traceable author…
16913341	0.0154365	4.95e-05	up	2.26247	2.26247	1.1779	myosin,lightchain9,regulatory	MYL9	D82057	Hs.504687///Hs.504687///Hs.504687///Hs.504687///Hs.504687	P24844	10398	16913341	ENST00000279022 // GO:0005509 // calcium ion binding // inferred from electronic annotation ///ENST00000279022 // GO:0008307 // structural constituent of muscle // traceable author statement ///NM_006097 // GO:0005509 // calcium ion binding // inferred from electronic annotation ///NM_006097 // GO:0008307 // structural constituent of muscle // traceable author statement ///ENST00000346786 // GO:0…
17021901	0.0174943	7.35e-05	up	2.26596	2.26596	1.18012	failedaxonconnectionshomolog(Drosophila)	FAXC	BC004869|BC011583|BC006515	Hs.573245///Hs.573245///Hs.573245///Hs.573245///Hs.573245///Hs.573245///Hs.573245///Hs.573245	Q5TGI0///Q5TGI0///Q5TGI0///Q9BR58///Q5TGI0	84553	17021901
16836311	0.0295683	0.000254	up	2.32151	2.32151	1.21506	noggin	NOG	BC034027	Hs.248201///Hs.248201///Hs.248201	B2RA81///Q13253///B2RA81	9241	16836311	NM_005450 // GO:0019955 // cytokine binding // inferred from physical interaction ///NM_005450 // GO:0032403 // protein complex binding // inferred from electronic annotation ///NM_005450 // GO:0042803 // protein homodimerization activity // inferred from direct assay ///ENST00000332822 // GO:0019955 // cytokine binding // inferred from physical interaction ///ENST00000332822 // GO:0032403 // pro…
16673525	0.0174943	7.57e-05	up	2.38954	2.38954	1.25673	ATPase,Na+/K+transporting,beta1polypeptide	ATP1B1	AK316043	Hs.291196///Hs.291196///Hs.291196///Hs.291196///Hs.291196///Hs.291196///Hs.291196	Q58I20///B7Z9S8	481	16673525	ENST00000367816 // GO:0005391 // sodium:potassium-exchanging ATPase activity // inferred from electronic annotation ///ENST00000367816 // GO:0005515 // protein binding // inferred from physical interaction ///ENST00000367815 // GO:0005391 // sodium:potassium-exchanging ATPase activity // inferred from electronic annotation ///ENST00000367815 // GO:0005515 // protein binding // inferred from physi…
17092901	0.00703823	6.62e-06	up	2.4374	2.4374	1.28534	cyclin-dependentkinaseinhibitor2B(p15,inhibitsCDK4)	CDKN2B	BC014469	Hs.72901///Hs.72901///Hs.72901///Hs.72901///Hs.72901///Hs.72901	Q86WJ4///Q86WJ4///P42772///Q86WJ4	1030	17092901	NM_078487 // GO:0004861 // cyclin-dependent protein kinase inhibitor activity // inferred from direct assay ///NM_078487 // GO:0004861 // cyclin-dependent protein kinase inhibitor activity // non-traceable author statement ///NM_078487 // GO:0005515 // protein binding // inferred from physical interaction ///NM_078487 // GO:0019901 // protein kinase binding // inferred from physical interaction /…
16819264	0.00465314	2.4e-06	up	2.46285	2.46285	1.30033	metallothionein1X	MT1X	BC032338	Hs.374950///Hs.374950///Hs.374950///Hs.374950///Hs.374950	P80297	4501	16819264	ENST00000394485 // GO:0008270 // zinc ion binding // inferred from sequence or structural similarity ///ENST00000394485 // GO:0046872 // metal ion binding // traceable author statement ///NM_005952 // GO:0008270 // zinc ion binding // inferred from sequence or structural similarity ///NM_005952 // GO:0046872 // metal ion binding // traceable author statement ///BC032338 // GO:0008270 // zinc ion …
16671874	0.0200405	9.77e-05	up	2.53799	2.53799	1.34368	synaptotagminXI	SYT11	BC039205	Hs.32984///Hs.32984///Hs.32984///Hs.32984	Q9BT88///Q9BT88	23208	16671874	NM_152280 // GO:0005215 // transporter activity // inferred from electronic annotation ///NM_152280 // GO:0005509 // calcium ion binding // inferred from electronic annotation ///NM_152280 // GO:0005515 // protein binding // inferred from physical interaction ///NM_152280 // GO:0005544 // calcium-dependent phospholipid binding // inferred from electronic annotation ///ENST00000368324 // GO:000521…
16705778	0.00390483	9.67e-07	up	2.66687	2.66687	1.41515	sphingosine-1-phosphatelyase1	SGPL1	BC052991	Hs.499984///Hs.499984///Hs.499984///Hs.499984///Hs.499984///Hs.499984	O95470///O95470	8879	16705778	NM_003901 // GO:0008117 // sphinganine-1-phosphate aldolase activity // non-traceable author statement ///NM_003901 // GO:0016831 // carboxy-lyase activity // inferred from electronic annotation ///NM_003901 // GO:0030170 // pyridoxal phosphate binding // inferred from electronic annotation ///ENST00000373202 // GO:0008117 // sphinganine-1-phosphate aldolase activity // non-traceable author state…
17010175	0.0218704	0.000118	up	2.92329	2.92329	1.54759	opioidgrowthfactorreceptor-like1	OGFRL1	BC018688	Hs.648434///Hs.656091///Hs.648434///Hs.656091///Hs.648434///Hs.656091///Hs.648434///Hs.656091	Q5TC84///Q5TC84	79627	17010175	NM_024576 // GO:0004872 // receptor activity // inferred from electronic annotation ///ENST00000370435 // GO:0004872 // receptor activity // inferred from electronic annotation ///BC018688 // GO:0004872 // receptor activity // inferred from electronic annotation ///ENST00000467503 // GO:0004872 // receptor activity // inferred from electronic annotation
16819252	0.023463	0.000144	up	3.16314	3.16314	1.66136	metallothionein1F	MT1F	BC029453|BC108722	Hs.513626///Hs.513626///Hs.513626///Hs.513626///Hs.513626///Hs.513626	P04733	4494	16819252	NM_005949 // GO:0005507 // copper ion binding // non-traceable author statement ///NM_005949 // GO:0008270 // zinc ion binding // inferred from sequence or structural similarity ///NM_005949 // GO:0008270 // zinc ion binding // non-traceable author statement ///NM_005949 // GO:0046870 // cadmium ion binding // non-traceable author statement ///ENST00000334350 // GO:0005507 // copper ion binding /…
16731654	0.0364804	0.000426	up	3.17306	3.17306	1.66587	transgelin	TAGLN	AB209555	Hs.410977///Hs.410977///Hs.410977///Hs.410977///Hs.410977///Hs.410977///Hs.410977///Hs.410977///Hs.410977///Hs.410977///Hs.410977	Q5U0D2///Q5U0D2///Q59FA5	6876	16731654	NM_001001522 // GO:0003779 // actin binding // inferred from electronic annotation ///ENST00000278968 // GO:0003779 // actin binding // inferred from electronic annotation ///NM_003186 // GO:0003779 // actin binding // inferred from electronic annotation ///ENST00000532870 // GO:0003779 // actin binding // inferred from electronic annotation ///ENST00000525531 // GO:0003779 // actin binding // in…
16699533	0.0174943	7.36e-05	up	3.17513	3.17513	1.66682	dualspecificityphosphatase10	DUSP10	BC031405|BC063826|AF179212|AB026436|AK293287|CR457092|BC020608	Hs.497822///Hs.497822///Hs.497822///Hs.497822///Hs.497822///Hs.497822///Hs.497822///Hs.497822///Hs.497822///Hs.497822///Hs.497822///Hs.497822///Hs.497822///Hs.497822///Hs.497822///Hs.497822///Hs.497822	Q9Y6W6///Q9Y6W6///Q9Y6W6///Q9Y6W6///Q9Y6W6///Q9Y6W6///B4DDQ0///Q9Y6W6///Q6IAR2///Q9Y6W6///Q9Y6W6	11221	16699533	NM_007207 // GO:0004721 // phosphoprotein phosphatase activity // traceable author statement ///NM_007207 // GO:0004725 // protein tyrosine phosphatase activity // inferred from electronic annotation ///NM_007207 // GO:0017017 // MAP kinase tyrosine/serine/threonine phosphatase activity // not recorded ///ENST00000366899 // GO:0004721 // phosphoprotein phosphatase activity // traceable author sta…
16901983	0.0143292	2.89e-05	up	3.31759	3.31759	1.73014							16901983
16730522	0.0291184	0.000235	up	3.52252	3.52252	1.81661	baculoviralIAPrepeatcontaining3	BIRC3	AF070674	Hs.127799///Hs.127799///Hs.127799///Hs.127799///Hs.127799///Hs.127799	Q13489	330	16730522	NM_001165 // GO:0004842 // ubiquitin-protein ligase activity // inferred from direct assay ///NM_001165 // GO:0005515 // protein binding // inferred from physical interaction ///NM_001165 // GO:0008270 // zinc ion binding // inferred from electronic annotation ///ENST00000263464 // GO:0004842 // ubiquitin-protein ligase activity // inferred from direct assay ///ENST00000263464 // GO:0005515 // pr…
17056841	0.0146289	4.01e-05	up	3.96102	3.96102	1.98587	Tcellreceptorgammavariable5	TRGV5	Y00482				17056841
16857136	0.0300675	0.000271	up	4.11594	4.11594	2.04122	Epstein-Barrvirusinduced3	EBI3	L08187	Hs.501452///Hs.501452///Hs.501452	Q14213	10148	16857136	NM_005755 // GO:0004896 // cytokine receptor activity // inferred from physical interaction ///NM_005755 // GO:0005125 // cytokine activity // inferred from electronic annotation ///NM_005755 // GO:0045523 // interleukin-27 receptor binding // inferred from electronic annotation ///ENST00000221847 // GO:0004896 // cytokine receptor activity // inferred from physical interaction ///ENST00000221847…
16843511	0.00555394	3.52e-06	up	4.96465	4.96465	2.31169	chemokine(C-Cmotif)ligand5	CCL5	M21121	Hs.514821///Hs.514821///Hs.514821///Hs.514821///Hs.514821	B2R5J8///P13501///B2R5J8	6352	16843511	ENST00000293272 // GO:0004435 // phosphatidylinositol phospholipase C activity // inferred from direct assay ///ENST00000293272 // GO:0004672 // protein kinase activity // inferred from direct assay ///ENST00000293272 // GO:0008009 // chemokine activity // inferred from direct assay ///ENST00000293272 // GO:0008009 // chemokine activity // non-traceable author statement ///ENST00000293272 // GO:0…
16901974	0.0455327	0.000791	up	5.67368	5.67368	2.50429	interleukin1,alpha	IL1A	BC013142	Hs.1722///Hs.1722///Hs.1722	P01583///Q53QF9///P01583///Q53QF9	3552	16901974	NM_000575 // GO:0005125 // cytokine activity // inferred from mutant phenotype ///NM_000575 // GO:0005149 // interleukin-1 receptor binding // inferred from electronic annotation ///NM_000575 // GO:0005507 // copper ion binding // inferred from direct assay ///NM_000575 // GO:0005515 // protein binding // inferred from physical interaction ///ENST00000263339 // GO:0005125 // cytokine activity // …
17056849	0.0108979	1.22e-05	up	5.87667	5.87667	2.555	TCRgammaalternatereadingframeprotein|Tcellreceptorgammavariable3	TARP|TRGV3	Y00790	Hs.534032///Hs.731375		445347	17056849
16858137	0.0331915	0.00033	up	5.92612	5.92612	2.56709	intercellularadhesionmolecule1	ICAM1	M24283	Hs.643447///Hs.643447///Hs.643447///Hs.643447	P05362///Q15462///Q15463///Q99930///P05362///Q15462///Q15463///Q99930	3383	16858137	NM_000201 // GO:0004872 // receptor activity // traceable author statement ///NM_000201 // GO:0004888 // transmembrane signaling receptor activity // traceable author statement ///NM_000201 // GO:0005178 // integrin binding // inferred from physical interaction ///NM_000201 // GO:0005515 // protein binding // inferred from physical interaction ///NM_000201 // GO:0043498 // cell surface binding //…
